# Supplementary material for: Single cell transcriptome analysis identified a unique neutrophil type associated with Alzheimer’s disease
Source: Immun Ageing. 2024 Jun 25;21:42. doi: 10.1186/s12979-024-00448-x (PMC11197360; doi:10.1186/s12979-024-00448-x)
Supplement: Supplementary file 1 — Supplementary Material 1 [file 12979_2024_448_MOESM1_ESM.xlsx]

## Sheet: Sheet1
Neutrophil Maturation	Specific granules (Cowland and Borregaard, 2016)	Chemotaxis (GO:0030593)	ROS production (GO:1903409)
Retnlg	Lyz2	C5ar1	Cyba
Ccl6	Lcn2	Ccl1	Cybb
S100a6	Cyba	Ccl11	Cyp1a1
Clec4d	Cybb	Ccl12	Cyp1a2
Prr13	Ncf1	Ccl17	Cyp1b1
Cebpb	Ncf4	Ccl19	Ddah1
Slpi	Ltf	Ccl2	Duox1
S100a11	Camp	Ccl20	Duox2
Btg1		Ccl21a	Gbf1
Cxcr2		Ccl21b	Hsp90aa1
Fth1		Ccl21c	Mpo
Grina		Ccl22	Ncf1
Mmp8		Ccl24	Nos1
Fxyd5		Ccl25	Nos2
Msrb1		Ccl26	Nos3
H2-D1		Ccl3	P2rx4
Anxa2		Ccl4	Rora
Mmp9		Ccl5	Slc7a2
Ftl1		Ccl6	Sod1
Map1lc3b		Ccl7	Sod2
Tmcc1		Ccl8	Spr
Sat1		Ccl9
Cyp4f18		Cklf
Junb		Csf3r
Mxd1		Cx3cl1
Stk17b		Cxadr
Ypel3		Cxcl1
Selplg		Cxcl10
Il1f9		Cxcl13
Dusp1		Cxcl15
Slc16a3		Cxcl2
Ccr1		Cxcl3
Rdh12		Cxcl5
Clec4e		Cxcl9
Arg2		Cxcr1
Cd300ld		Cxcr2
Amica1		Edn3
Ctsd		Fcer1g
Gda		Fcgr3
Hacd4		Gbf1
Timp2		Gm2564
Fpr1		Ifng
Ifi27l2a		Il17b
Slc7a11		Il1b
Stfa2l1		Il1f10
Il1b		Il1rn
Asprv1		Itga1
Cxcl2		Itga9
Gm5483		Itgam
Ifitm1		Itgb2
		Lgals3
		Nckap1l
		Pde4b
		Pde4d
		Pf4
		Pla2g1b
		Ppbp
		Prex1
		Prkca
		S100a8
		S100a9
		Slc37a4
		Spp1
		Syk
		Tgfb2
		Trem1
		Trem3
		Vav1
		Vav3
		Xcl1
