# Supplementary material for: Single cell transcriptome analysis identified a unique neutrophil type associated with Alzheimer’s disease
Source: Immun Ageing. 2024 Jun 25;21:42. doi: 10.1186/s12979-024-00448-x (PMC11197360; doi:10.1186/s12979-024-00448-x)
Supplement: Supplementary file 2 — Supplementary Material 2 [file 12979_2024_448_MOESM2_ESM.xlsx]

## Sheet: Neu-1
ID	Description	pvalue	p.adjust	geneID	Count	regulation
GO:0009611	response to wounding	2.17391e-08	1.98554e-05	Zfp36/Gnas/Itga2b/S100a10/Gp9/Jun/Alox12/Treml1/Vwf/Tgfb1/Itgb1/Mmrn1/Gp1bb/Gp6/Mylk/Hpse	16	up
GO:0030099	myeloid cell differentiation	1.68866e-05	0.00513985	Zfp36/Fos/Gnas/Gp9/Clec1b/Jun/Tgfb1/Clec2d/Gas2l1/Gp1bb/Cd81/Ctnnbip1	12	up
GO:1903706	regulation of hemopoiesis	4.25759e-05	0.0100878	Zfp36/Fos/Ctla2a/Gnas/Jun/Tgfb1/Clec2d/Gas2l1/Ctnnbip1/Egr3/Brd7	11	up
GO:0010720	positive regulation of cell development	0.000166832	0.0212314	Fos/Gnas/Bin1/Jun/Tgfb1/Itgb1/Twf2/Egr2/Ctnnbip1/Egr3/Brd7	11	up
GO:0001525	angiogenesis	0.000190798	0.0221235	Rhob/Itga2b/Jun/Cald1/Itgb1/Ecm1/Clic4/Egr3/Hk2/S100a1/Hpse	11	up
GO:0010959	regulation of metal ion transport	0.000236575	0.0471299	Pde4b/Per1/Selenon/Sik1/Chd7/Wnk1/Atp1b3/Gpr35	8	down
GO:0019221	cytokine-mediated signaling pathway	0.000261437	0.0471299	Il1r2/Ifitm1/Cxcl2/Ifitm6/Hif1a/Wnk1/Gpr35/Adam17	8	down
GO:0002262	myeloid cell homeostasis	4.29879e-05	0.0426225	Pde4b/Hba-a2/Id2/Hif1a/Tmod3/Itpkb/Adam17	7	down
GO:0048144	fibroblast proliferation	3.0998e-05	0.0426225	Fosl2/Rpl29/Emd/Cdkn1a/Parp10/Fndc3b	6	down
GO:0070098	chemokine-mediated signaling pathway	0.000122201	0.0471299	Cxcl2/Hif1a/Wnk1/Gpr35	4	down

## Sheet: Neu-2
ID	Description	p.adjust	geneID	Count	regulation
GO:0009615	response to virus	1.25395e-07	Ifngr2/Tgfb1/Isg15/Rsad2/Pmaip1/Nmi/Oasl1/Gbp7/Casp1/Trim41/Parp9/Slfn8/Irgm1/Igtp/Irgm2/Gbf1/Trim34a/Ifit1/Ifit3/Ifit3b	20	up
GO:0140546	defense response to symbiont	0.000113118	Ifngr2/Isg15/Rsad2/Pmaip1/Oasl1/Gbp7/Casp1/Trim41/Parp9/Slfn8/Trim34a/Ifit1/Ifit3/Ifit3b	14	up
GO:0019221	cytokine-mediated signaling pathway	0.00147345	Il16/Ccrl2/Isg15/Egr1/Nmi/Oasl1/Parp14/Casp1/Trim41/Parp9/Commd7/Irgm1/Igtp/Irgm2	14	up
GO:0045088	regulation of innate immune response	0.00564888	Tgfb1/Isg15/Rsad2/Nmi/Oasl1/Clec2d/Parp14/Casp1/Trim41/Parp9/Irgm1/Igtp/Irgm2	13	up
GO:0006914	autophagy	0.0308244	Stx17/Tgfb1/Casp1/Rnf213/Hk2/Map1lc3a/Irgm1/Igtp/Clu/Rmc1/Irgm2/Trim34a/Rufy4	13	up
GO:0071396	cellular response to lipid	0.0210484	Cd14/Pde4b/Per1/Rock2/Cd80/Acod1/Plscr1/Cxcl2/Tlr4	9	down
GO:0001819	positive regulation of cytokine production	0.0269711	Cd14/Pde4b/Rock2/Adam17/Bmpr1a/Tlr4/Cd74/Rgcc/Cybb	9	down
GO:0032496	response to lipopolysaccharide	0.0101701	Cd14/Pde4b/Cd80/Adam17/Acod1/Plscr1/Cxcl2/Tlr4	8	down
GO:0002237	response to molecule of bacterial origin	0.0103672	Cd14/Pde4b/Cd80/Adam17/Acod1/Plscr1/Cxcl2/Tlr4	8	down
GO:0048872	homeostasis of number of cells	0.0269711	Pde4b/Hba-a1/Itpkb/Hba-a2/Tmod3/Adam17/Id2/Cd74	8	down

## Sheet: Neu-3
ID	Description	p.adjust	geneID	Count	regulation
GO:0009615	response to virus	4.92464e-05	Ifngr2/Isg15/Stat1/Rtp4/Pmaip1/Rsad2/Ifit3/Irgm2/Senp7/Oasl1/Ifit3b/Slfn8/Ifit1/Eif2ak2/Igtp/Irgm1/Ifih1/Stat2	18	up
GO:0051607	defense response to virus	0.000259602	Ifngr2/Isg15/Stat1/Rtp4/Pmaip1/Rsad2/Ifit3/Senp7/Oasl1/Ifit3b/Slfn8/Ifit1/Eif2ak2/Ifih1/Stat2	15	up
GO:0140546	defense response to symbiont	0.000259602	Ifngr2/Isg15/Stat1/Rtp4/Pmaip1/Rsad2/Ifit3/Senp7/Oasl1/Ifit3b/Slfn8/Ifit1/Eif2ak2/Ifih1/Stat2	15	up
GO:0035456	response to interferon-beta	0.00287252	Stat1/Ifit3/Irgm2/Ifit1/Igtp/Xaf1/Irgm1	7	up
GO:0002753	cytosolic pattern recognition receptor signaling pathway	0.0192861	Rsad2/Irgm2/Oasl1/Igtp/Wdfy1/Irgm1/Ifih1	7	up
GO:0048525	negative regulation of viral process	0.0361764	Zfp36/Isg15/Stat1/Rsad2/Oasl1/Eif2ak2/Ifih1	7	up
GO:0035458	cellular response to interferon-beta	0.00838926	Stat1/Ifit3/Irgm2/Ifit1/Igtp/Irgm1	6	up
GO:0140888	interferon-mediated signaling pathway	0.0361178	Isg15/Stat1/Irgm2/Igtp/Irgm1/Stat2	6	up
GO:0060333	type II interferon-mediated signaling pathway	0.0361764	Stat1/Irgm2/Igtp/Irgm1	4	up
GO:0061635	regulation of protein complex stability	0.0458918	Irgm2/Igtp/Irgm1	3	up
GO:0061762	CAMKK-AMPK signaling cascade	0.0458918	Irgm2/Igtp/Irgm1	3	up

## Sheet: Neu-4
ID	Description	p.adjust	geneID	Count	regulation
GO:0042594	response to starvation	0.0260273	Zfp36/Jun/Atf3/Pmaip1/Plin2/Eif2ak3/Map1lc3a/Tnrc6a/Stk26	9	up
GO:0009267	cellular response to starvation	0.0484764	Jun/Atf3/Pmaip1/Plin2/Eif2ak3/Map1lc3a/Tnrc6a/Stk26	8	up
GO:0035914	skeletal muscle cell differentiation	0.0260273	Fos/Egr1/Btg2/Atf3/Egr2/Sap30	6	up
GO:0034341	response to type II interferon	0.00479364	Ifitm2/Ifitm1/Acod1/Ifitm6/Stx11/Capg	6	down
GO:0072593	reactive oxygen species metabolic process	0.0119565	Acod1/Lcn2/Hba-a1/Cyb5r4/Cdkn1a/Slc25a33	6	down
GO:0009615	response to virus	0.0452454	Ifitm2/Ifitm1/Acod1/Ifitm6/Lcn2/Rnf125	6	down
GO:0002262	myeloid cell homeostasis	0.0428727	Pde4b/Hba-a1/Tmod3/Hba-a2/Itpkb	5	down
GO:0035456	response to interferon-beta	0.0119565	Ifitm2/Ifitm1/Acod1/Ifitm6	4	down
GO:0044000	movement in host	0.0428727	Ifitm2/Ifitm1/Ifitm6/Vps37b	4	down
GO:0009648	photoperiodism	0.0119565	Per1/Sik1/Bhlhe40	3	down

## Sheet: Neu-5
ID	Description	p.adjust	geneID	Count	regulation
GO:0030099	myeloid cell differentiation	0.0290908	Fos/Zfp36/Klf2/Stat1/Rara/Bcl6/Cebpg/Notch2/Klf13	9	up
GO:0071216	cellular response to biotic stimulus	0.00862116	Zfp36/Stat1/Trim12c/Trim12a/Rara/Cmpk2/Notch2/Bid	8	up
GO:1903706	regulation of hemopoiesis	0.0429477	Fos/Zfp36/Stat1/Rara/Bcl6/Notch2/Sash3/Klf13	8	up
GO:0032496	response to lipopolysaccharide	0.0293444	Zfp36/Stat1/Trim12c/Trim12a/Rara/Cmpk2/Wfdc21	7	up
GO:0002237	response to molecule of bacterial origin	0.0313219	Zfp36/Stat1/Trim12c/Trim12a/Rara/Cmpk2/Wfdc21	7	up
GO:0030099	myeloid cell differentiation	0.034057	Il15/Rassf2/Tet2/Hba-a1/Klf10/Hif1a/Runx1/Itpkb/Tmod3/Hba-a2	10	down
GO:0019221	cytokine-mediated signaling pathway	0.034057	Il1r2/Il15/Ifitm1/Gpr35/Hif1a/Rabgef1/Wnk1/Irak1/Cxcl2	9	down
GO:0002181	cytoplasmic translation	0.0241952	Rplp1/Rpl26/Rpl29/Cpeb2/Rps20/Rpl22/Rps18	7	down
GO:0032786	positive regulation of DNA-templated transcription, elongation	0.0241952	Med21/Med30/Ell2/Supt5/Med31	5	down
GO:0048525	negative regulation of viral process	0.0479027	Hexim1/Ifitm1/Zc3hav1/Ppia/Trim8	5	down

## Sheet: Neu-6
ID	Description	p.adjust	geneID	Count	regulation
GO:1902895	positive regulation of miRNA transcription	0.00879314	Fos/Egr1/Jun	3	up
GO:2000630	positive regulation of miRNA metabolic process	0.00879314	Fos/Egr1/Jun	3	up
GO:0035914	skeletal muscle cell differentiation	0.00879314	Fos/Egr1/Btg2	3	up
GO:1902893	regulation of miRNA transcription	0.00879314	Fos/Egr1/Jun	3	up
GO:0061614	miRNA transcription	0.00879314	Fos/Egr1/Jun	3	up
GO:2000628	regulation of miRNA metabolic process	0.0100798	Fos/Egr1/Jun	3	up
GO:0010586	miRNA metabolic process	0.0110178	Fos/Egr1/Jun	3	up
GO:0009416	response to light stimulus	0.022984	Per1/Cdkn2d/Cdkn1a	3	down
GO:0019221	cytokine-mediated signaling pathway	0.0299405	Ifitm1/Ifitm2/Il1r2	3	down
GO:0009314	response to radiation	0.0313491	Per1/Cdkn2d/Cdkn1a	3	down
