# Supplementary material for: Single cell transcriptome analysis identified a unique neutrophil type associated with Alzheimer’s disease
Source: Immun Ageing. 2024 Jun 25;21:42. doi: 10.1186/s12979-024-00448-x (PMC11197360; doi:10.1186/s12979-024-00448-x)
Supplement: Supplementary file 3 — Supplementary Material 3 [file 12979_2024_448_MOESM3_ESM.xlsx]

## Sheet: Neu-1
	p_val	avg_log2FC	pct.1	pct.2	p_val_adj	change
Rnase6	1.05176e-31	1.67091	0.186	0.066	1.84342e-27	Up
Edem2	3.3274e-45	1.59001	0.205	0.061	5.83193e-41	Up
Rida	3.22158e-12	1.12641	0.102	0.045	5.64646e-08	Up
Sh3bgrl2	1.02908e-18	0.948718	0.158	0.073	1.80366e-14	Up
Pmaip1	5.96452e-23	0.912092	0.25	0.13	1.0454e-18	Up
Rhob	1.89202e-44	0.910868	0.52	0.307	3.31614e-40	Up
Snca	2.06443e-10	0.889594	0.114	0.058	3.61833e-06	Up
Ctnnbip1	3.71398e-13	0.88621	0.117	0.056	6.50949e-09	Up
AW011738	1.15403e-26	0.840926	0.324	0.18	2.02266e-22	Up
Xrn2	7.53192e-10	0.840028	0.136	0.076	1.32012e-05	Up
Fhl1	5.42881e-17	0.83217	0.176	0.09	9.51508e-13	Up
Gp9	7.43341e-31	0.827697	0.39	0.223	1.30285e-26	Up
Egr2	2.77105e-15	0.824057	0.172	0.091	4.85682e-11	Up
Sord	4.16137e-14	0.821185	0.136	0.068	7.29363e-10	Up
Map3k8	2.62167e-10	0.812829	0.146	0.082	4.595e-06	Up
Jun	5.68829e-24	0.805745	0.384	0.236	9.96987e-20	Up
S100a10	9.04074e-34	0.800015	0.401	0.226	1.58457e-29	Up
Ctla2b	3.89989e-32	0.793379	0.409	0.236	6.83533e-28	Up
Myl9	2.93494e-35	0.790131	0.43	0.247	5.14408e-31	Up
Odc1	4.62322e-19	0.780662	0.254	0.142	8.10311e-15	Up
Isyna1	6.09698e-08	0.775189	0.105	0.058	0.00106862	Up
Gchfr	1.2225e-16	0.77116	0.194	0.106	2.14267e-12	Up
Mthfsl	6.24941e-26	0.754467	0.263	0.142	1.09533e-21	Up
Mmrn1	3.39247e-14	0.753075	0.144	0.074	5.94598e-10	Up
Ormdl3	7.35636e-16	0.750219	0.123	0.06	1.28935e-11	Up
Nrgn	3.04185e-60	0.748707	0.802	0.603	5.33145e-56	Up
Ehd4	6.28275e-17	0.733192	0.159	0.082	1.10118e-12	Up
Bin1	8.46933e-27	0.728344	0.303	0.166	1.48442e-22	Up
Rgs10	1.50255e-33	0.710319	0.441	0.26	2.63351e-29	Up
Hpse	2.11895e-09	0.705707	0.104	0.056	3.71388e-05	Up
Tgfb1	2.27107e-18	0.702667	0.254	0.147	3.98051e-14	Up
Ecm1	1.01841e-13	0.701113	0.136	0.072	1.78497e-09	Up
Itpripl2	3.73934e-07	0.698929	0.123	0.075	0.00655394	Up
Lgalsl	2.07749e-13	0.686588	0.123	0.063	3.64121e-09	Up
Elp1	2.5649e-26	0.683034	0.374	0.224	4.49549e-22	Up
Gng11	1.48909e-58	0.680336	0.817	0.617	2.60992e-54	Up
Itga2b	2.74272e-34	0.676256	0.412	0.236	4.80717e-30	Up
Treml1	1.25142e-21	0.675771	0.19	0.093	2.19336e-17	Up
Clec2d	5.56116e-17	0.675497	0.224	0.129	9.74705e-13	Up
Mmd	5.21731e-18	0.671922	0.265	0.156	9.14439e-14	Up
Ccrl2	1.07824e-25	0.671008	0.519	0.356	1.88983e-21	Up
Zfp36	1.35872e-115	0.669414	0.991	0.955	2.38142e-111	Up
Fos	4.79756e-109	0.643782	0.994	0.982	8.40868e-105	Up
Pdlim1	3.78738e-13	0.642445	0.17	0.096	6.63814e-09	Up
Mylk	1.19805e-10	0.640983	0.159	0.094	2.09982e-06	Up
Egr1	6.86738e-70	0.639377	0.95	0.88	1.20365e-65	Up
Sh3bp2	5.71895e-11	0.627755	0.106	0.059	1.00236e-06	Up
Cd81	2.72369e-13	0.626941	0.169	0.099	4.77382e-09	Up
Clic4	1.43778e-12	0.626684	0.226	0.141	2.51999e-08	Up
Cavin2	5.05496e-14	0.6237	0.205	0.119	8.85983e-10	Up
Pptc7	3.13864e-11	0.623254	0.113	0.061	5.50109e-07	Up
Cald1	2.29898e-17	0.620406	0.203	0.111	4.02942e-13	Up
Itgb1	8.52516e-17	0.616555	0.316	0.2	1.49421e-12	Up
Itga6	2.43228e-23	0.615726	0.3	0.169	4.26306e-19	Up
Tmem140	3.34721e-19	0.606988	0.187	0.104	5.86666e-15	Up
Hk2	8.56501e-11	0.606284	0.115	0.064	1.50119e-06	Up
Vwf	9.73681e-19	0.602314	0.2	0.11	1.70657e-14	Up
Bloc1s2	1.83027e-17	0.595234	0.294	0.185	3.20791e-13	Up
Gas2l1	9.92649e-16	0.593139	0.16	0.088	1.73982e-11	Up
Rprd2	1.47134e-10	0.590235	0.103	0.057	2.57882e-06	Up
Ppbp	4.75971e-31	0.587341	0.622	0.444	8.34234e-27	Up
Rbm7	2.41259e-20	0.587234	0.205	0.117	4.22854e-16	Up
Hist1h1c	4.56058e-23	0.584518	0.705	0.577	7.99333e-19	Up
Mthfs	1.32282e-20	0.579576	0.254	0.151	2.31851e-16	Up
Orai2	2.94932e-10	0.575051	0.115	0.067	5.16927e-06	Up
Clu	2.41346e-22	0.574662	0.329	0.201	4.23008e-18	Up
Ncf4	9.73766e-29	0.573292	0.592	0.417	1.70672e-24	Up
S100a1	7.78554e-10	0.572351	0.167	0.104	1.36457e-05	Up
Clec1b	3.55e-30	0.572255	0.413	0.246	6.22208e-26	Up
Parvb	5.62038e-16	0.57155	0.241	0.146	9.85084e-12	Up
Twf2	1.0043e-15	0.566656	0.308	0.201	1.76024e-11	Up
Cyb5a	7.49463e-16	0.557892	0.264	0.165	1.31358e-11	Up
Egr3	1.955e-12	0.5573	0.294	0.198	3.42653e-08	Up
Gp6	1.00257e-10	0.555974	0.102	0.053	1.75721e-06	Up
Gnas	5.49291e-35	0.547748	0.698	0.513	9.62743e-31	Up
Polr2g	5.99877e-07	0.546211	0.111	0.071	0.010514	Up
Hist1h2bc	1.9779e-38	0.543778	0.865	0.748	3.46666e-34	Up
Ctla2a	7.35638e-42	0.542334	0.923	0.847	1.28935e-37	Up
Gm35853	8.4258e-09	0.54175	0.132	0.081	0.000147679	Up
Sla	3.87811e-19	0.539093	0.266	0.161	6.79717e-15	Up
Dap	5.15914e-17	0.53838	0.396	0.272	9.04243e-13	Up
Alox12	4.74731e-23	0.536863	0.316	0.189	8.32062e-19	Up
Tsc22d1	2.8745e-34	0.535362	0.537	0.347	5.03814e-30	Up
Pttg1ip	2.07236e-20	0.531712	0.407	0.271	3.63223e-16	Up
Kif21b	1.22071e-11	0.528996	0.172	0.108	2.13953e-07	Up
Prorsd1	2.93245e-10	0.524619	0.167	0.106	5.13971e-06	Up
Atp2a3	1.24506e-10	0.521826	0.174	0.111	2.18221e-06	Up
Bcap31	2.98894e-13	0.521331	0.217	0.139	5.23872e-09	Up
Vgll4	6.77119e-09	0.520923	0.145	0.091	0.000118679	Up
Brd7	6.67356e-09	0.519086	0.116	0.071	0.000116967	Up
Ltb	1.7767e-31	0.51781	0.72	0.547	3.11402e-27	Up
Ezh1	2.8507e-06	0.516674	0.103	0.067	0.0499643	Up
Dynll1	1.75197e-13	0.516365	0.329	0.226	3.07068e-09	Up
Unc50	3.57371e-09	0.514898	0.121	0.075	6.26364e-05	Up
Ipo11	6.67512e-11	0.514573	0.117	0.068	1.16995e-06	Up
Gm42418	7.74091e-126	0.505952	1	1	1.35675e-121	Up
Relt	5.03548e-12	0.50092	0.206	0.133	8.82569e-08	Up
Gp1bb	1.05204e-13	0.500913	0.137	0.08	1.84392e-09	Up
Lsm12	1.41618e-25	0.500221	0.495	0.333	2.48214e-21	Up
Smox	1.56215e-15	-0.5001	0.23	0.259	2.73797e-11	Down
Selenon	1.60754e-22	-0.518551	0.366	0.42	2.81754e-18	Down
Wnk1	7.83195e-14	-0.520079	0.279	0.307	1.37271e-09	Down
Nampt	4.55413e-14	-0.521411	0.245	0.288	7.98203e-10	Down
Crip1	2.8476e-09	-0.522471	0.114	0.134	4.99099e-05	Down
Hif1a	1.77676e-16	-0.526811	0.298	0.358	3.11413e-12	Down
Cpeb2	4.68732e-11	-0.529758	0.206	0.242	8.21546e-07	Down
Parp10	1.22515e-11	-0.530163	0.1	0.114	2.14732e-07	Down
Mindy1	1.13201e-14	-0.540959	0.203	0.239	1.98408e-10	Down
Fosl2	1.3604e-32	-0.550241	0.567	0.666	2.38437e-28	Down
Chd7	3.80148e-19	-0.552771	0.353	0.408	6.66286e-15	Down
Pik3ap1	1.57423e-18	-0.565152	0.213	0.243	2.75915e-14	Down
Capg	9.88918e-08	-0.56617	0.087	0.106	0.00173328	Down
Fndc3b	1.34326e-09	-0.566547	0.113	0.139	2.35434e-05	Down
Zfp281	4.85865e-17	-0.567826	0.203	0.232	8.51576e-13	Down
Tmod3	1.33695e-14	-0.570368	0.207	0.253	2.34327e-10	Down
Jdp2	4.31892e-11	-0.574301	0.161	0.204	7.56978e-07	Down
Snx18	2.71176e-25	-0.575002	0.38	0.442	4.7529e-21	Down
Sc5d	1.00217e-10	-0.576738	0.146	0.18	1.75651e-06	Down
Ifitm6	1.51509e-17	-0.577574	0.357	0.428	2.65551e-13	Down
Gpr35	8.15027e-10	-0.578453	0.154	0.194	1.4285e-05	Down
Basp1	2.90282e-16	-0.582226	0.313	0.367	5.08777e-12	Down
Pofut2	5.56566e-12	-0.590166	0.193	0.247	9.75494e-08	Down
Slc25a33	2.75474e-13	-0.597474	0.124	0.151	4.82824e-09	Down
Arl4c	2.50353e-09	-0.60747	0.152	0.197	4.38793e-05	Down
Cwc25	3.7971e-14	-0.614136	0.163	0.189	6.65518e-10	Down
Hspa4l	7.56967e-11	-0.619171	0.18	0.212	1.32674e-06	Down
Itpkb	6.77173e-13	-0.670976	0.172	0.223	1.18688e-08	Down
Sycp2	1.80177e-09	-0.671048	0.117	0.156	3.15795e-05	Down
Pfkp	1.0347e-06	-0.678251	0.086	0.108	0.0181352	Down
Il1r2	1.20388e-53	-0.682067	0.687	0.774	2.11004e-49	Down
Tiparp	4.41137e-19	-0.686389	0.283	0.355	7.7318e-15	Down
G0s2	4.08769e-41	-0.6875	0.669	0.805	7.1645e-37	Down
Dennd4a	1.06324e-70	-0.706176	0.751	0.868	1.86354e-66	Down
Plaur	1.6193e-36	-0.716129	0.455	0.562	2.83815e-32	Down
Plk2	1.55866e-11	-0.72225	0.179	0.251	2.73187e-07	Down
Adam17	2.17183e-09	-0.729247	0.084	0.113	3.80657e-05	Down
Hba-a2	7.73541e-23	-0.730494	0.301	0.402	1.35578e-18	Down
Cpne2	5.94821e-14	-0.735958	0.163	0.222	1.04254e-09	Down
Coq10b	3.07685e-24	-0.736601	0.246	0.332	5.3928e-20	Down
Sik1	1.98418e-21	-0.738881	0.235	0.326	3.47768e-17	Down
Slc2a1	4.23923e-15	-0.741094	0.15	0.204	7.4301e-11	Down
Cxcl2	4.52887e-40	-0.742989	0.721	0.829	7.93775e-36	Down
Rpl29	1.05363e-30	-0.747951	0.29	0.377	1.84669e-26	Down
Atp1b3	3.99334e-13	-0.758441	0.134	0.187	6.99912e-09	Down
Wfdc17	3.15265e-34	-0.763801	0.681	0.77	5.52565e-30	Down
Acod1	1.51093e-49	-0.770439	0.575	0.75	2.64821e-45	Down
Il10ra	1.85437e-20	-0.774656	0.154	0.209	3.25015e-16	Down
Ifitm1	1.1119e-42	-0.78401	0.707	0.804	1.94884e-38	Down
Per1	8.39605e-40	-0.810918	0.328	0.438	1.47158e-35	Down
Emd	4.50257e-16	-0.814183	0.111	0.153	7.89165e-12	Down
Med21	3.27748e-12	-0.816886	0.114	0.147	5.74445e-08	Down
Usp38	1.55505e-13	-0.832609	0.114	0.165	2.72554e-09	Down
Txnrd1	9.70647e-09	-0.840293	0.073	0.107	0.000170125	Down
Hbb-bs	5.49503e-68	-0.842364	0.555	0.727	9.63115e-64	Down
Nt5c2	3.16129e-12	-0.85166	0.096	0.148	5.54079e-08	Down
Pde4b	1.38768e-58	-0.921601	0.453	0.624	2.43218e-54	Down
Hbb-bt	4.69643e-22	-0.962546	0.147	0.236	8.23144e-18	Down
Rdh12	7.15774e-29	-0.968073	0.224	0.33	1.25454e-24	Down
Rhov	4.05619e-13	-0.975922	0.098	0.152	7.10929e-09	Down
Vps37b	6.00395e-18	-0.993792	0.132	0.198	1.05231e-13	Down
Cd80	4.0776e-14	-1.00447	0.1	0.163	7.14681e-10	Down
Klra17	2.42996e-20	-1.07603	0.114	0.197	4.25899e-16	Down
Ell2	1.58659e-19	-1.08752	0.104	0.184	2.78082e-15	Down
Dgat1	1.17811e-40	-1.10281	0.214	0.327	2.06488e-36	Down
Nfil3	8.84862e-32	-1.14307	0.158	0.271	1.5509e-27	Down
Id2	7.71976e-18	-1.1454	0.15	0.22	1.35304e-13	Down
Rgcc	3.79832e-11	-1.2022	0.067	0.104	6.65732e-07	Down
Tgm2	3.69754e-41	-1.3039	0.167	0.316	6.48067e-37	Down
Cdkn1a	1.12727e-11	-1.35002	0.051	0.101	1.97576e-07	Down
Dusp16	1.25836e-23	-1.35195	0.089	0.175	2.20553e-19	Down
Cd14	2.05299e-128	-1.66528	0.416	0.656	3.59828e-124	Down

## Sheet: Neu-2
	p_val	avg_log2FC	pct.1	pct.2	p_val_adj	change
Cd3d	1.97318e-34	2.75207	0.164	0.017	3.45839e-30	Up
Plekhn1	1.6531e-21	1.76409	0.127	0.026	2.8974e-17	Up
Edem2	9.06727e-47	1.69596	0.312	0.072	1.58922e-42	Up
Rnase6	6.33347e-35	1.60972	0.273	0.07	1.11007e-30	Up
Ifit3b	3.74387e-09	1.31464	0.14	0.054	6.56188e-05	Up
Ctnnbip1	9.00259e-25	1.20748	0.193	0.058	1.57788e-20	Up
AW011738	3.4666e-50	1.12018	0.465	0.167	6.07592e-46	Up
Itga2b	1.63926e-19	1.04239	0.207	0.076	2.87312e-15	Up
Xrn2	6.31067e-26	1.02948	0.213	0.073	1.10607e-21	Up
Alox12	3.23275e-20	1.02677	0.146	0.046	5.66604e-16	Up
Rhob	6.5047e-36	1.01352	0.611	0.303	1.14008e-31	Up
Irgm2	1.02083e-17	0.999578	0.133	0.043	1.7892e-13	Up
Ifit3	2.64459e-12	0.993406	0.196	0.083	4.63517e-08	Up
Rsad2	4.46818e-33	0.983778	0.576	0.284	7.83139e-29	Up
Ccrl2	5.98153e-37	0.980702	0.733	0.417	1.04838e-32	Up
Parvb	2.02752e-16	0.96755	0.114	0.036	3.55364e-12	Up
Ice1	3.76448e-15	0.957284	0.11	0.039	6.59801e-11	Up
Dmxl1	1.33826e-14	0.938372	0.108	0.037	2.34557e-10	Up
E130102H24Rik	3.27928e-14	0.927212	0.105	0.036	5.74759e-10	Up
Itga6	7.67127e-19	0.917828	0.146	0.049	1.34454e-14	Up
Cxcr1	1.35131e-13	0.912404	0.107	0.037	2.36845e-09	Up
Rnf213	6.59233e-23	0.88967	0.191	0.07	1.15544e-18	Up
Xaf1	2.06872e-17	0.881552	0.163	0.062	3.62584e-13	Up
Smim12	4.88784e-23	0.875245	0.138	0.046	8.56691e-19	Up
Map1lc3a	1.17578e-20	0.852295	0.213	0.087	2.06078e-16	Up
Cmpk2	8.72047e-23	0.817775	0.191	0.068	1.52844e-18	Up
Cd274	1.90994e-24	0.815645	0.193	0.07	3.34756e-20	Up
Leprot	5.0041e-23	0.803415	0.202	0.08	8.77068e-19	Up
Gss	1.57396e-12	0.794451	0.108	0.042	2.75867e-08	Up
Slfn5	4.48892e-31	0.788591	0.542	0.27	7.86772e-27	Up
Usp18	1.54648e-16	0.785646	0.11	0.039	2.71052e-12	Up
Tnfaip8l2	1.53094e-49	0.774171	0.411	0.166	2.68328e-45	Up
Fam168a	5.11781e-10	0.769436	0.12	0.053	8.96998e-06	Up
Pmaip1	1.13905e-29	0.765941	0.381	0.174	1.99641e-25	Up
Elp1	2.21486e-51	0.758616	0.516	0.227	3.88199e-47	Up
Trim41	5.01371e-23	0.750272	0.133	0.047	8.78753e-19	Up
Zfp36	1.78838e-67	0.745814	0.994	0.949	3.13449e-63	Up
Epsti1	1.91357e-37	0.744056	0.391	0.169	3.35391e-33	Up
Oasl1	5.40733e-26	0.738149	0.277	0.116	9.47743e-22	Up
Nit1	1.53168e-11	0.721928	0.116	0.05	2.68457e-07	Up
Aggf1	2.48647e-17	0.71844	0.129	0.049	4.35804e-13	Up
Derl2	2.4977e-21	0.714835	0.15	0.057	4.37772e-17	Up
Parp14	5.00676e-25	0.701167	0.228	0.094	8.77535e-21	Up
Igtp	1.00307e-18	0.700923	0.131	0.051	1.75809e-14	Up
Jun	6.9377e-29	0.700699	0.544	0.289	1.21597e-24	Up
Mthfsl	5.52772e-48	0.698985	0.419	0.181	9.68843e-44	Up
Egr2	4.97225e-32	0.695065	0.277	0.116	8.71487e-28	Up
Gbp2	8.00923e-17	0.69078	0.221	0.101	1.40378e-12	Up
Myl9	2.23771e-25	0.682847	0.256	0.111	3.92204e-21	Up
Parp9	5.19355e-23	0.679377	0.191	0.077	9.10274e-19	Up
Fos	1.77792e-62	0.678683	1	0.981	3.11616e-58	Up
Hk2	3.36995e-22	0.671107	0.15	0.058	5.90652e-18	Up
Arl13b	3.84358e-11	0.66682	0.138	0.065	6.73665e-07	Up
E030030I06Rik	7.71208e-21	0.665658	0.153	0.06	1.3517e-16	Up
Clec2d	1.79652e-25	0.664911	0.241	0.101	3.14877e-21	Up
Plin2	9.95853e-29	0.655855	0.374	0.182	1.74543e-24	Up
Tmem140	1.45765e-27	0.654818	0.213	0.084	2.55483e-23	Up
Commd7	2.33194e-20	0.653677	0.125	0.047	4.08719e-16	Up
Isg15	1.83744e-34	0.652647	0.723	0.425	3.22048e-30	Up
Sertad3	7.89069e-22	0.651338	0.176	0.075	1.383e-17	Up
Gchfr	8.36718e-12	0.650026	0.108	0.046	1.46652e-07	Up
Naa60	3.09795e-13	0.64916	0.153	0.073	5.42978e-09	Up
Uba7	4.68362e-21	0.647576	0.189	0.083	8.20899e-17	Up
H2-T24	1.11792e-22	0.645811	0.157	0.061	1.95938e-18	Up
Gm13822	5.30019e-23	0.642207	0.226	0.1	9.28964e-19	Up
Slfn8	1.18194e-20	0.639882	0.193	0.083	2.07159e-16	Up
Trim34a	7.63218e-14	0.638578	0.107	0.045	1.33769e-09	Up
Zfp217	1.35161e-15	0.635157	0.125	0.055	2.36896e-11	Up
Pcsk7	3.28048e-27	0.633641	0.17	0.066	5.74969e-23	Up
Ncf4	5.38776e-36	0.630854	0.774	0.474	9.44313e-32	Up
Casp1	4.12917e-23	0.630116	0.178	0.076	7.23719e-19	Up
Gbf1	1.14787e-14	0.622937	0.101	0.04	2.01187e-10	Up
Sec63	7.01555e-17	0.622445	0.15	0.065	1.22962e-12	Up
C87436	3.24601e-12	0.618809	0.101	0.041	5.68928e-08	Up
Nae1	9.69114e-19	0.611932	0.14	0.056	1.69857e-14	Up
Gbp7	1.32153e-25	0.610677	0.254	0.112	2.31624e-21	Up
Cyb5r3	2.26655e-13	0.610052	0.125	0.056	3.97259e-09	Up
Ncoa4	6.47092e-19	0.60888	0.17	0.073	1.13416e-14	Up
Etv6	9.52672e-24	0.60383	0.187	0.08	1.66975e-19	Up
Mrpl24	2.01256e-15	0.602881	0.15	0.068	3.52742e-11	Up
Ifngr2	1.33592e-38	0.599559	0.507	0.257	2.34147e-34	Up
Rere	4.87894e-14	0.599039	0.15	0.071	8.55132e-10	Up
Rap1gap2	1.45354e-30	0.598278	0.232	0.1	2.54762e-26	Up
Clu	1.00509e-18	0.596133	0.155	0.067	1.76163e-14	Up
Sipa1	2.12249e-42	0.596004	0.37	0.167	3.72009e-38	Up
Slc25a45	9.34664e-15	0.593461	0.118	0.05	1.63819e-10	Up
Taf7	3.37299e-34	0.589062	0.793	0.503	5.91184e-30	Up
Bin1	1.21757e-21	0.584737	0.17	0.072	2.13403e-17	Up
Il16	5.18413e-38	0.58294	0.501	0.257	9.08623e-34	Up
Map3k8	1.11784e-20	0.582244	0.194	0.083	1.95923e-16	Up
Sik3	4.37588e-19	0.580939	0.155	0.068	7.6696e-15	Up
Fam102a	1.15512e-14	0.579884	0.107	0.046	2.02458e-10	Up
Atxn7	1.7406e-13	0.579332	0.12	0.052	3.05074e-09	Up
Abcd2	2.17336e-23	0.577919	0.166	0.067	3.80925e-19	Up
Skp1a	3.3993e-17	0.575009	0.14	0.064	5.95796e-13	Up
Bzw1	2.33321e-46	0.574965	0.333	0.141	4.08941e-42	Up
Gm35853	5.64312e-23	0.574958	0.198	0.089	9.8907e-19	Up
Vps26b	3.12308e-13	0.574763	0.108	0.049	5.47382e-09	Up
Smad7	5.47657e-17	0.571073	0.189	0.087	9.59879e-13	Up
Rgs10	2.96805e-25	0.565589	0.224	0.1	5.20211e-21	Up
Irgm1	1.37858e-19	0.562757	0.127	0.051	2.41623e-15	Up
Rb1	3.11308e-17	0.560194	0.127	0.057	5.4563e-13	Up
Egr1	4.29996e-30	0.56008	0.989	0.921	7.53654e-26	Up
Cnr2	8.51257e-17	0.559708	0.125	0.056	1.492e-12	Up
Psmc2	1.8456e-20	0.558224	0.15	0.065	3.23479e-16	Up
Srsf2	3.31456e-29	0.556197	0.222	0.097	5.80942e-25	Up
Rreb1	8.18368e-14	0.554217	0.125	0.056	1.43435e-09	Up
Bloc1s2	1.6779e-36	0.551732	0.437	0.22	2.94085e-32	Up
Tgfb1	3.85126e-35	0.55044	0.351	0.168	6.7501e-31	Up
Rsbn1	2.22397e-17	0.548829	0.112	0.046	3.89796e-13	Up
Pttg1ip	5.88191e-45	0.546826	0.368	0.165	1.03092e-40	Up
Kin	1.16568e-17	0.545335	0.153	0.068	2.04309e-13	Up
Stard3	8.45811e-21	0.544273	0.123	0.049	1.48245e-16	Up
Slfn2	2.83767e-32	0.540481	0.959	0.777	4.97359e-28	Up
Dnajb9	1.89127e-27	0.53438	0.357	0.179	3.31482e-23	Up
Btg2	2.25148e-35	0.534025	0.996	0.975	3.94617e-31	Up
Dnajc3	2.21651e-14	0.533797	0.135	0.059	3.88487e-10	Up
Rmc1	8.06352e-18	0.532727	0.121	0.051	1.41329e-13	Up
Nhlrc2	1.381e-15	0.531518	0.123	0.053	2.42048e-11	Up
Nmi	2.82077e-27	0.529495	0.193	0.081	4.94396e-23	Up
Clec1b	2.78021e-20	0.527534	0.189	0.089	4.87287e-16	Up
Ggct	8.11763e-20	0.525895	0.144	0.056	1.42278e-15	Up
Tmem33	2.16179e-27	0.525701	0.168	0.068	3.78896e-23	Up
9930111J21Rik2	9.92367e-36	0.523701	0.361	0.172	1.73932e-31	Up
Mtf1	1.95705e-16	0.523506	0.138	0.062	3.43013e-12	Up
Rufy4	1.08106e-13	0.522979	0.105	0.046	1.89477e-09	Up
Nub1	2.65335e-35	0.522752	0.254	0.113	4.65052e-31	Up
Tent5a	6.11741e-12	0.522639	0.146	0.07	1.0722e-07	Up
Nrgn	2.06531e-22	0.521828	0.572	0.346	3.61987e-18	Up
Itgb1	4.10413e-31	0.521636	0.245	0.104	7.1933e-27	Up
Odc1	1.76526e-18	0.520675	0.172	0.079	3.09397e-14	Up
Bcl2a1a	5.15096e-16	0.517023	0.146	0.065	9.02809e-12	Up
Dipk1a	2.32858e-12	0.515385	0.105	0.049	4.0813e-08	Up
Ifit1	6.72711e-13	0.513537	0.232	0.12	1.17906e-08	Up
Hist1h1c	1.181e-17	0.51329	0.721	0.51	2.06994e-13	Up
Fam160a2	9.68508e-16	0.512807	0.144	0.069	1.6975e-11	Up
AC149090.1	1.68256e-11	0.512232	0.125	0.061	2.94903e-07	Up
Klf2	4.81874e-23	0.510718	0.979	0.946	8.4458e-19	Up
Nfic	3.284e-27	0.510293	0.273	0.131	5.75586e-23	Up
Cspp1	1.14825e-21	0.505854	0.209	0.097	2.01254e-17	Up
Ddx52	2.73145e-17	0.504901	0.131	0.059	4.78741e-13	Up
Spen	4.54038e-36	0.504065	0.305	0.141	7.95793e-32	Up
Cnpy3	1.17554e-19	0.503074	0.183	0.089	2.06036e-15	Up
Stx17	2.09924e-40	0.502631	0.224	0.09	3.67934e-36	Up
Twf2	2.86756e-41	0.502456	0.43	0.218	5.02597e-37	Up
Zbtb7b	1.81979e-29	0.501542	0.254	0.116	3.18954e-25	Up
Rogdi	8.58594e-18	0.501248	0.155	0.069	1.50486e-13	Up
Trf	7.58217e-30	0.500317	0.308	0.147	1.32893e-25	Up
P4hb	2.26886e-22	-0.501623	0.153	0.125	3.97663e-18	Down
Rplp1	1.89157e-31	-0.502182	0.768	0.741	3.31536e-27	Down
Coq10b	4.0555e-33	-0.505671	0.389	0.345	7.10808e-29	Down
Plaur	1.22552e-33	-0.506266	0.578	0.512	2.14798e-29	Down
Cd80	3.11174e-22	-0.516662	0.206	0.171	5.45394e-18	Down
Zcchc2	1.55657e-14	-0.517367	0.183	0.164	2.7282e-10	Down
Bhlhe40	8.02237e-22	-0.52063	0.17	0.135	1.40608e-17	Down
Braf	1.00793e-20	-0.52508	0.26	0.238	1.7666e-16	Down
Prpf4b	4.82177e-15	-0.5299	0.108	0.084	8.45112e-11	Down
Crtc3	3.20009e-19	-0.530812	0.144	0.12	5.6088e-15	Down
Slc2a1	1.48672e-24	-0.531782	0.217	0.185	2.60577e-20	Down
Mpzl3	8.37413e-22	-0.532189	0.142	0.107	1.46773e-17	Down
Ppp1r3b	2.37403e-20	-0.53428	0.26	0.257	4.16097e-16	Down
Rabgef1	8.90643e-31	-0.545564	0.264	0.229	1.56103e-26	Down
Rhov	5.45065e-10	-0.545679	0.146	0.133	9.55335e-06	Down
Stk16	6.30238e-14	-0.547057	0.101	0.086	1.10462e-09	Down
Bmpr1a	5.29784e-16	-0.557432	0.112	0.088	9.28553e-12	Down
Slc25a20	1.34391e-18	-0.576282	0.133	0.11	2.35547e-14	Down
Igfbp6	7.14613e-20	-0.578451	0.185	0.137	1.2525e-15	Down
Rps20	3.06956e-30	-0.578716	0.353	0.32	5.38002e-26	Down
Cd74	1.73667e-12	-0.581044	0.108	0.101	3.04385e-08	Down
Ankrd33b	2.66758e-33	-0.594652	0.351	0.316	4.67548e-29	Down
Med21	4.09213e-17	-0.599752	0.193	0.153	7.17227e-13	Down
Itpkb	5.90084e-25	-0.600632	0.258	0.232	1.03424e-20	Down
Per1	3.14429e-32	-0.617264	0.464	0.467	5.51099e-28	Down
Nuak2	5.50726e-15	-0.622857	0.11	0.1	9.65258e-11	Down
Tlr4	2.44205e-13	-0.628004	0.108	0.096	4.28017e-09	Down
Hba-a1	9.52807e-29	-0.631194	0.479	0.468	1.66999e-24	Down
Uhrf1bp1l	7.05414e-18	-0.634261	0.153	0.14	1.23638e-13	Down
Pfkp	1.46377e-13	-0.636906	0.127	0.121	2.56556e-09	Down
Pde4b	1.63352e-32	-0.640382	0.615	0.607	2.86307e-28	Down
Cpsf7	1.42475e-29	-0.640606	0.133	0.11	2.49716e-25	Down
Il1r2	6.65752e-38	-0.64476	0.837	0.801	1.16686e-33	Down
Wfdc17	1.95464e-13	-0.645627	0.8	0.786	3.4259e-09	Down
Adam17	1.18403e-21	-0.648863	0.125	0.114	2.07526e-17	Down
Phf23	9.69036e-17	-0.650971	0.101	0.089	1.69843e-12	Down
Acod1	5.46127e-21	-0.652115	0.641	0.634	9.57197e-17	Down
Pofut2	2.23605e-36	-0.660997	0.282	0.258	3.91913e-32	Down
B4galt3	1.764e-19	-0.6674	0.14	0.137	3.09177e-15	Down
Txnrd1	8.81252e-11	-0.671289	0.118	0.114	1.54457e-06	Down
Cxcl2	4.90085e-15	-0.674959	0.85	0.812	8.58971e-11	Down
Cybb	9.06544e-11	-0.676713	0.144	0.154	1.5889e-06	Down
Dennd4a	3.01494e-41	-0.684825	0.862	0.856	5.28429e-37	Down
Tmod3	6.67915e-23	-0.685997	0.23	0.226	1.17065e-18	Down
Rock2	2.7976e-22	-0.696584	0.245	0.237	4.90335e-18	Down
Ube2j2	1.11369e-16	-0.717229	0.125	0.125	1.95197e-12	Down
G0s2	5.70563e-17	-0.719034	0.804	0.809	1.00003e-12	Down
Plscr1	1.05384e-16	-0.724812	0.101	0.094	1.84707e-12	Down
Usp38	1.10153e-20	-0.728925	0.146	0.133	1.93065e-16	Down
Nt5c2	5.74725e-11	-0.749792	0.112	0.124	1.00732e-06	Down
Sik1	1.41741e-31	-0.762411	0.305	0.306	2.4843e-27	Down
Cpne2	1.51369e-19	-0.777193	0.185	0.186	2.65305e-15	Down
Rdh12	1.4545e-20	-0.786055	0.239	0.241	2.54931e-16	Down
Ell2	1.38419e-16	-0.796451	0.153	0.16	2.42607e-12	Down
Crip1	7.3304e-14	-0.800582	0.133	0.142	1.2848e-09	Down
Atp1b3	4.94357e-15	-0.825479	0.15	0.169	8.66459e-11	Down
Dgat1	6.85706e-27	-0.847838	0.265	0.274	1.20184e-22	Down
Ifitm1	1.46518e-20	-0.850617	0.826	0.828	2.56802e-16	Down
Cpeb2	7.39357e-30	-0.857727	0.262	0.257	1.29587e-25	Down
Nfil3	6.36583e-21	-0.911659	0.215	0.248	1.11574e-16	Down
Hba-a2	1.31898e-24	-0.951143	0.325	0.409	2.31177e-20	Down
Tgm2	3.49989e-19	-0.963669	0.267	0.339	6.13426e-15	Down
Cd14	5.84043e-35	-0.973943	0.602	0.641	1.02365e-30	Down
Rpl29	4.60605e-45	-1.00104	0.413	0.461	8.07302e-41	Down
Id2	2.11706e-16	-1.01244	0.219	0.222	3.71058e-12	Down
Hbb-bs	2.1464e-54	-1.02754	0.621	0.704	3.76199e-50	Down
Jdp2	1.71926e-25	-1.02947	0.178	0.199	3.01335e-21	Down
Slc25a33	1.98121e-19	-1.05328	0.136	0.164	3.47246e-15	Down
Vps37b	1.32721e-19	-1.08799	0.163	0.202	2.32621e-15	Down
Dusp16	6.72445e-17	-1.14111	0.133	0.178	1.17859e-12	Down
Hbb-bt	2.17533e-22	-1.14436	0.176	0.227	3.8127e-18	Down
Rgcc	3.93195e-11	-1.14561	0.103	0.112	6.89152e-07	Down
Klra17	4.43188e-26	-1.37192	0.159	0.21	7.76776e-22	Down

## Sheet: Neu-3
	p_val	avg_log2FC	pct.1	pct.2	p_val_adj	change
Cd3d	8.58839e-36	2.30899	0.174	0.024	1.50529e-31	Up
Plekhn1	1.348e-35	1.95943	0.197	0.035	2.36264e-31	Up
Rnase6	1.0016e-51	1.76793	0.369	0.094	1.7555e-47	Up
Edem2	3.03478e-48	1.58792	0.343	0.09	5.31906e-44	Up
Stfa1	4.21882e-08	1.4015	0.12	0.049	0.000739433	Up
Agrn	8.70747e-17	1.36925	0.125	0.034	1.52616e-12	Up
Arhgap10	3.92641e-16	1.3665	0.116	0.031	6.88182e-12	Up
Ifit3	5.58463e-25	1.34563	0.296	0.109	9.78818e-21	Up
Ifit3b	3.28552e-19	1.32343	0.23	0.085	5.75853e-15	Up
AW011738	3.22253e-64	1.18331	0.555	0.2	5.64814e-60	Up
Sh3bgrl2	7.17995e-17	1.173	0.151	0.048	1.25843e-12	Up
Ankrd22	9.6246e-13	1.05746	0.117	0.04	1.6869e-08	Up
Dclre1a	6.63159e-15	1.05092	0.131	0.044	1.16232e-10	Up
Ggct	1.12781e-14	1.04222	0.145	0.052	1.97671e-10	Up
Pacs2	1.9908e-11	1.03583	0.101	0.034	3.48927e-07	Up
Ifit1	1.96189e-15	1.01661	0.305	0.151	3.43861e-11	Up
Gzma	1.09555e-10	1.00046	0.111	0.043	1.92016e-06	Up
Dipk1a	3.85527e-15	0.972248	0.128	0.043	6.75713e-11	Up
Tbca	2.36933e-15	0.961033	0.142	0.049	4.15273e-11	Up
B430010I23Rik	1.80065e-09	0.955574	0.101	0.038	3.156e-05	Up
Slfn5	5.38487e-40	0.926392	0.625	0.321	9.43806e-36	Up
Atn1	9.20728e-11	0.925718	0.119	0.046	1.61376e-06	Up
Irgm2	2.71888e-22	0.920287	0.181	0.063	4.76537e-18	Up
Zc3h18	8.88316e-27	0.919585	0.191	0.059	1.55695e-22	Up
Rnf5	5.23084e-19	0.89749	0.149	0.05	9.16809e-15	Up
Rhob	6.89911e-48	0.894699	0.739	0.406	1.20921e-43	Up
Hk2	1.18957e-24	0.892939	0.2	0.066	2.08496e-20	Up
Cnot8	1.56557e-15	0.892892	0.148	0.054	2.74398e-11	Up
Jun	1.50872e-36	0.876806	0.614	0.326	2.64434e-32	Up
Nsun6	3.95506e-11	0.867706	0.101	0.036	6.93203e-07	Up
Ccrl2	1.29084e-37	0.860002	0.716	0.422	2.26246e-33	Up
Rsad2	1.16792e-26	0.84846	0.648	0.398	2.04702e-22	Up
Rnase4	1.15381e-07	0.842008	0.102	0.044	0.00202229	Up
2610001J05Rik	5.3452e-10	0.841688	0.12	0.05	9.36853e-06	Up
Cmpk2	3.87999e-20	0.839397	0.242	0.101	6.80046e-16	Up
Isg15	5.29177e-40	0.818304	0.704	0.4	9.27489e-36	Up
Mpp7	1.64074e-10	0.812447	0.108	0.041	2.87572e-06	Up
Wdfy1	3.14667e-12	0.806117	0.133	0.053	5.51517e-08	Up
Kiz	1.30698e-13	0.802178	0.107	0.036	2.29075e-09	Up
Pmaip1	8.34406e-31	0.798463	0.439	0.212	1.46246e-26	Up
Elp1	8.78477e-47	0.798224	0.581	0.276	1.53971e-42	Up
Treml1	7.55241e-15	0.796612	0.14	0.054	1.32371e-10	Up
Slc37a2	2.42805e-10	0.792742	0.108	0.043	4.25564e-06	Up
Vps52	8.87275e-12	0.791465	0.111	0.042	1.55513e-07	Up
Ptgs1	5.52321e-17	0.777502	0.13	0.046	9.68053e-13	Up
Egr1	3.09631e-70	0.776574	0.994	0.928	5.42689e-66	Up
Gm37168	3.96041e-11	0.766462	0.116	0.046	6.94142e-07	Up
Egr2	3.83675e-25	0.765069	0.305	0.134	6.72467e-21	Up
Map3k8	7.27417e-20	0.744811	0.236	0.1	1.27494e-15	Up
Clec1b	2.68708e-20	0.74395	0.314	0.151	4.70965e-16	Up
Zfp36	5.82634e-95	0.739396	1	0.98	1.02118e-90	Up
Itga6	1.94217e-15	0.734603	0.238	0.114	3.40404e-11	Up
Zfp217	1.84789e-25	0.728995	0.255	0.105	3.23879e-21	Up
Sh3bp2	6.62837e-21	0.72885	0.191	0.075	1.16175e-16	Up
Golga3	7.20576e-10	0.724299	0.136	0.061	1.26295e-05	Up
Dnajb9	5.79991e-30	0.720806	0.462	0.238	1.01655e-25	Up
Igtp	3.0452e-14	0.712099	0.172	0.075	5.33733e-10	Up
Ctnnbip1	3.51571e-16	0.708658	0.232	0.109	6.16198e-12	Up
Bend4	1.76704e-06	0.708294	0.111	0.055	0.0309709	Up
Sod2	3.34524e-12	0.707181	0.162	0.073	5.86321e-08	Up
Cald1	1.66772e-12	0.704047	0.154	0.067	2.92301e-08	Up
Gbp9	1.72218e-17	0.703739	0.168	0.066	3.01846e-13	Up
Hsh2d	7.52854e-18	0.699884	0.162	0.064	1.31953e-13	Up
Pptc7	1.23554e-27	0.698816	0.255	0.101	2.16554e-23	Up
Plpbp	2.73681e-14	0.684065	0.117	0.042	4.79681e-10	Up
Gas2l1	1.43844e-12	0.682483	0.131	0.056	2.52116e-08	Up
9930111J21Rik2	1.14481e-40	0.679165	0.537	0.267	2.00651e-36	Up
Nol7	7.80975e-15	0.676549	0.122	0.047	1.36881e-10	Up
Suclg1	2.59033e-15	0.675665	0.14	0.057	4.54008e-11	Up
Psmb10	1.60521e-13	0.672543	0.122	0.046	2.81346e-09	Up
Il2rg	6.50573e-08	0.672409	0.105	0.047	0.00114026	Up
Pdcd7	1.61963e-10	0.672272	0.101	0.04	2.83873e-06	Up
Smim12	1.56828e-11	0.671641	0.128	0.056	2.74872e-07	Up
Sec11a	2.84907e-16	0.670268	0.162	0.067	4.99356e-12	Up
Oasl1	3.34813e-20	0.669189	0.338	0.173	5.86827e-16	Up
Slfn8	4.85127e-17	0.667563	0.284	0.144	8.50283e-13	Up
Hist1h2ac	1.58054e-11	0.666274	0.104	0.041	2.77021e-07	Up
Peli2	5.89562e-11	0.666031	0.12	0.053	1.03333e-06	Up
C87436	2.60496e-16	0.664697	0.133	0.048	4.56571e-12	Up
Cd81	1.01604e-15	0.661569	0.163	0.071	1.78081e-11	Up
Mthfsl	1.24722e-41	0.658028	0.434	0.194	2.18599e-37	Up
1110065P20Rik	7.33901e-22	0.655942	0.186	0.074	1.28631e-17	Up
Snrpd2	3.78615e-17	0.652337	0.146	0.058	6.63598e-13	Up
Ctc1	1.67123e-16	0.646658	0.143	0.057	2.92916e-12	Up
Gp9	4.77443e-30	0.643011	0.317	0.144	8.36814e-26	Up
Egr3	7.69185e-28	0.630208	0.517	0.287	1.34815e-23	Up
Nlk	4.83503e-12	0.62938	0.125	0.054	8.47436e-08	Up
Fos	4.7681e-78	0.628959	1	0.991	8.35705e-74	Up
Topors	8.74622e-23	0.626165	0.194	0.077	1.53295e-18	Up
Vwf	2.03817e-10	0.625197	0.134	0.061	3.5723e-06	Up
Anapc16	8.21702e-18	0.625046	0.18	0.076	1.4402e-13	Up
Mmrn1	4.17151e-14	0.622451	0.122	0.051	7.3114e-10	Up
E030030I06Rik	9.21523e-17	0.622222	0.157	0.064	1.61515e-12	Up
Zbtb39	1.37509e-09	0.617968	0.113	0.051	2.41013e-05	Up
Alyref	9.29897e-14	0.613705	0.117	0.047	1.62983e-09	Up
Odc1	1.79195e-16	0.611233	0.22	0.106	3.14075e-12	Up
Epsti1	8.24995e-39	0.606008	0.459	0.22	1.44597e-34	Up
Clec2d	2.23895e-28	0.60362	0.3	0.135	3.9242e-24	Up
Rnd1	3.99761e-15	0.602509	0.131	0.049	7.0066e-11	Up
Eif2ak2	8.37629e-15	0.602029	0.143	0.059	1.46811e-10	Up
Cdkn2aip	2.03121e-09	0.600332	0.108	0.048	3.5601e-05	Up
Xaf1	1.41706e-12	0.596004	0.183	0.09	2.48369e-08	Up
Gm20186	4.03259e-32	0.595314	0.465	0.235	7.06793e-28	Up
Plin2	1.77506e-30	0.592531	0.413	0.209	3.11115e-26	Up
Nfkbib	4.37139e-07	0.591564	0.111	0.056	0.00766173	Up
Psma5	3.68774e-13	0.590886	0.137	0.061	6.46351e-09	Up
Stag1	2.41583e-20	0.58885	0.212	0.093	4.23423e-16	Up
Xrn2	5.76059e-20	0.588131	0.212	0.093	1.00966e-15	Up
Hacd2	2.6633e-15	0.585486	0.184	0.086	4.66797e-11	Up
Commd7	7.94203e-14	0.584215	0.149	0.063	1.392e-09	Up
Gss	3.87232e-15	0.581465	0.131	0.052	6.78701e-11	Up
Ifngr2	4.20358e-51	0.57975	0.619	0.312	7.36761e-47	Up
Pcbd2	5.60598e-28	0.577254	0.233	0.093	9.8256e-24	Up
H2-Q7	3.52721e-21	0.576902	0.357	0.187	6.18214e-17	Up
Cops5	2.72673e-08	0.576886	0.111	0.051	0.000477915	Up
Orai2	2.75344e-21	0.576665	0.23	0.104	4.82596e-17	Up
E130102H24Rik	8.23232e-13	0.576007	0.136	0.057	1.44288e-08	Up
Mtss1	5.92038e-12	0.574493	0.104	0.043	1.03766e-07	Up
Relt	1.43807e-35	0.574423	0.383	0.179	2.5205e-31	Up
Cep19	1.49807e-17	0.573948	0.206	0.095	2.62567e-13	Up
Rab18	5.02265e-14	0.573498	0.146	0.063	8.80319e-10	Up
Nod1	1.62739e-22	0.57284	0.262	0.125	2.85233e-18	Up
Cyb561d1	8.33189e-15	0.567332	0.136	0.059	1.46033e-10	Up
Rnf14	2.68863e-09	0.566466	0.11	0.05	4.71237e-05	Up
Ccnd2	1.60221e-27	0.56599	0.314	0.144	2.80819e-23	Up
Senp7	5.56182e-21	0.565341	0.306	0.154	9.7482e-17	Up
Mrpl36	4.56634e-11	0.564217	0.142	0.067	8.00342e-07	Up
Ndufs1	2.96996e-13	0.563928	0.12	0.05	5.20545e-09	Up
Btg2	2.67354e-57	0.563603	1	0.984	4.68592e-53	Up
Map11	5.32971e-13	0.563502	0.157	0.073	9.34139e-09	Up
Irgm1	3.32017e-11	0.561354	0.152	0.073	5.81926e-07	Up
Ifih1	3.90483e-10	0.559768	0.203	0.109	6.844e-06	Up
Tor2a	1.25192e-11	0.554503	0.12	0.053	2.19423e-07	Up
Dnajc7	4.01473e-20	0.553512	0.195	0.084	7.03662e-16	Up
Cbx1	3.84136e-11	0.552129	0.125	0.058	6.73276e-07	Up
Gchfr	1.41243e-17	0.551858	0.151	0.061	2.47557e-13	Up
Ncf4	1.86542e-41	0.548483	0.773	0.476	3.26952e-37	Up
Snu13	4.95529e-26	0.547574	0.367	0.184	8.68514e-22	Up
Tmem140	3.24097e-26	0.546597	0.273	0.122	5.68044e-22	Up
CAAA01118383.1	2.57688e-11	0.543567	0.119	0.052	4.51649e-07	Up
Ptpn11	2.78051e-18	0.542513	0.209	0.096	4.8734e-14	Up
Polr2j	1.17235e-36	0.542135	0.305	0.129	2.05478e-32	Up
1700071M16Rik	3.30548e-09	0.542021	0.113	0.05	5.79351e-05	Up
Myl9	7.80955e-20	0.538969	0.312	0.163	1.36878e-15	Up
Tbce	9.80942e-13	0.538956	0.142	0.064	1.7193e-08	Up
Bloc1s6	1.63254e-10	0.53565	0.131	0.063	2.86136e-06	Up
Clec4a2	4.81787e-38	0.534308	0.494	0.253	8.44428e-34	Up
Stat2	2.40952e-09	0.529876	0.123	0.059	4.22316e-05	Up
Stat1	4.1924e-36	0.526585	0.614	0.349	7.34801e-32	Up
5430425K12Rik	4.71403e-07	0.525624	0.105	0.051	0.00826229	Up
5830432E09Rik	1.86527e-09	0.52258	0.114	0.054	3.26926e-05	Up
Stx17	1.72363e-26	0.521966	0.284	0.13	3.021e-22	Up
H2-Q6	6.06906e-14	0.519637	0.201	0.099	1.06372e-09	Up
Gnpda1	9.18375e-10	0.519432	0.151	0.078	1.60964e-05	Up
Stx6	7.05215e-10	0.518044	0.105	0.048	1.23603e-05	Up
Smim7	1.49387e-18	0.516972	0.241	0.12	2.61831e-14	Up
Tbcc	2.91791e-10	0.515562	0.127	0.06	5.11421e-06	Up
Whamm	1.25581e-11	0.514542	0.139	0.065	2.20105e-07	Up
Ddx58	8.0427e-32	0.514345	0.401	0.199	1.40964e-27	Up
Gapt	1.91907e-15	0.513	0.166	0.076	3.36355e-11	Up
Ran	3.56858e-08	0.511509	0.123	0.062	0.000625465	Up
Ndufb8	1.93079e-42	0.51131	0.39	0.179	3.3841e-38	Up
Pqlc1	9.20048e-44	0.509853	0.41	0.19	1.61257e-39	Up
Rtp4	5.48248e-33	0.509124	0.808	0.548	9.60915e-29	Up
Ganc	3.0568e-11	0.508525	0.101	0.042	5.35766e-07	Up
Usp18	1.45253e-14	0.50797	0.143	0.063	2.54585e-10	Up
Rgs10	4.01845e-25	0.507217	0.328	0.164	7.04313e-21	Up
Brd7	7.5914e-20	0.506707	0.223	0.108	1.33055e-15	Up
Trim39	1.86915e-18	0.505001	0.23	0.112	3.27607e-14	Up
Cwf19l2	1.31801e-13	0.503551	0.194	0.096	2.31008e-09	Up
Oaz2	4.40941e-25	0.503255	0.282	0.135	7.72837e-21	Up
Tnfsf13b	9.53796e-13	0.502006	0.143	0.068	1.67172e-08	Up
Itgb3	1.32948e-20	0.5018	0.23	0.11	2.33019e-16	Up
Trappc9	9.06082e-11	-0.503426	0.134	0.115	1.58809e-06	Down
L3mbtl3	1.72776e-08	-0.503789	0.107	0.089	0.000302824	Down
Cybb	8.52147e-12	-0.503962	0.264	0.242	1.49356e-07	Down
Slc2a1	5.35629e-21	-0.507279	0.305	0.263	9.38797e-17	Down
Plaur	1.57473e-45	-0.511454	0.712	0.633	2.76002e-41	Down
Adgrg3	1.31204e-07	-0.515434	0.11	0.095	0.00229962	Down
N4bp2	8.51699e-08	-0.515871	0.102	0.085	0.00149277	Down
B230208H11Rik	8.72767e-14	-0.517569	0.16	0.131	1.5297e-09	Down
Mir22hg	3.08496e-35	-0.51784	0.607	0.552	5.407e-31	Down
Dgat2	4.00238e-16	-0.518164	0.192	0.157	7.01497e-12	Down
Jdp2	7.22699e-18	-0.518429	0.284	0.253	1.26667e-13	Down
Smox	3.93166e-32	-0.51968	0.346	0.282	6.89102e-28	Down
Gpr35	1.55327e-22	-0.522175	0.331	0.283	2.72241e-18	Down
Wnk1	6.36335e-38	-0.528617	0.523	0.419	1.1153e-33	Down
Phkg2	5.62511e-18	-0.529633	0.194	0.161	9.85913e-14	Down
Rhoh	4.9116e-12	-0.530856	0.194	0.168	8.60856e-08	Down
Usp38	3.01824e-15	-0.531007	0.235	0.212	5.29008e-11	Down
Tiparp	7.50614e-26	-0.536222	0.523	0.467	1.3156e-21	Down
Kif23	8.80358e-35	-0.541824	0.468	0.417	1.543e-30	Down
Slc25a30	3.81731e-11	-0.545618	0.131	0.111	6.6906e-07	Down
Apoc2	1.58305e-06	-0.54726	0.116	0.104	0.0277462	Down
P4hb	1.19912e-10	-0.54852	0.189	0.174	2.1017e-06	Down
Ppp1r3b	3.37539e-27	-0.551112	0.419	0.384	5.91605e-23	Down
Acod1	7.58743e-30	-0.552268	0.797	0.752	1.32985e-25	Down
Plscr1	5.51601e-09	-0.554075	0.143	0.125	9.66792e-05	Down
G0s2	2.13352e-16	-0.557017	0.86	0.868	3.73942e-12	Down
Arl4c	9.87701e-19	-0.559898	0.335	0.3	1.73114e-14	Down
Nfkbil1	1.06651e-08	-0.567721	0.107	0.093	0.000186927	Down
Basp1	1.26896e-29	-0.571206	0.502	0.445	2.22411e-25	Down
Cyb5r4	4.79299e-28	-0.572177	0.361	0.335	8.40067e-24	Down
Rabgef1	3.36232e-26	-0.580327	0.381	0.348	5.89314e-22	Down
Plk2	6.57931e-18	-0.588662	0.335	0.301	1.15315e-13	Down
Zbtb1	2.60523e-09	-0.592385	0.105	0.09	4.56618e-05	Down
Il10ra	1.7197e-20	-0.595206	0.287	0.268	3.01412e-16	Down
Notch1	6.92901e-37	-0.598109	0.541	0.506	1.21445e-32	Down
Ube2j2	9.70547e-17	-0.607983	0.183	0.16	1.70108e-12	Down
Rhof	8.19794e-12	-0.611284	0.111	0.095	1.43685e-07	Down
Snx18	4.89645e-42	-0.619818	0.614	0.572	8.58201e-38	Down
Atp7a	6.48545e-25	-0.625707	0.232	0.199	1.13671e-20	Down
Coq10b	1.51452e-34	-0.634117	0.454	0.428	2.65449e-30	Down
Med21	1.46472e-17	-0.635346	0.218	0.173	2.56722e-13	Down
Zfand2a	9.89346e-15	-0.645201	0.226	0.209	1.73403e-10	Down
Il1r2	4.04927e-51	-0.647242	0.887	0.843	7.09716e-47	Down
Unc45a	7.09903e-10	-0.650599	0.104	0.09	1.24425e-05	Down
Itpkb	2.98197e-30	-0.653893	0.381	0.343	5.2265e-26	Down
Fam114a1	1.19554e-08	-0.655071	0.14	0.136	0.000209543	Down
Dcun1d1	4.82061e-12	-0.671631	0.146	0.128	8.44908e-08	Down
Hgs	3.65494e-08	-0.671817	0.105	0.095	0.000640601	Down
S100a4	2.8317e-15	-0.693966	0.165	0.156	4.96311e-11	Down
Sik1	1.9295e-31	-0.694822	0.465	0.455	3.38184e-27	Down
Dazap1	3.21446e-07	-0.695758	0.099	0.101	0.00563398	Down
Pik3ap1	3.88194e-35	-0.699379	0.381	0.332	6.80387e-31	Down
Nt5c2	2.5763e-15	-0.699573	0.2	0.197	4.51547e-11	Down
Dennd4a	1.82638e-64	-0.710379	0.959	0.948	3.2011e-60	Down
Gmfb	1.69216e-14	-0.724405	0.181	0.169	2.96584e-10	Down
Rpl10a	9.57659e-20	-0.7306	0.204	0.188	1.67849e-15	Down
Cpne2	2.32482e-27	-0.744748	0.331	0.308	4.07471e-23	Down
E230032D23Rik	7.16832e-09	-0.745566	0.113	0.097	0.000125639	Down
Atp1b3	4.41465e-18	-0.757476	0.245	0.246	7.73756e-14	Down
Gpat3	6.15412e-09	-0.77017	0.117	0.122	0.000107863	Down
Cyth1	5.43628e-15	-0.772493	0.157	0.151	9.52818e-11	Down
Cd80	7.99014e-17	-0.790591	0.221	0.211	1.40043e-12	Down
Ell2	4.60046e-26	-0.792692	0.273	0.259	8.06322e-22	Down
Rdh12	1.98165e-30	-0.802799	0.433	0.417	3.47324e-26	Down
Cpeb2	3.86952e-26	-0.807926	0.354	0.354	6.7821e-22	Down
Acpp	1.61139e-13	-0.809699	0.137	0.126	2.82428e-09	Down
Crip1	1.35443e-12	-0.813509	0.177	0.198	2.3739e-08	Down
Wfdc17	3.00114e-29	-0.821061	0.895	0.849	5.2601e-25	Down
Rpl29	8.73462e-45	-0.862582	0.473	0.471	1.53092e-40	Down
Dgat1	1.08488e-34	-0.863972	0.401	0.393	1.90146e-30	Down
Rhov	2.41007e-13	-0.865291	0.186	0.196	4.22413e-09	Down
Pde4b	1.20532e-57	-0.875097	0.718	0.733	2.11256e-53	Down
Per1	8.39883e-50	-0.887976	0.543	0.556	1.47206e-45	Down
Hba-a1	1.77473e-27	-0.909474	0.534	0.588	3.11057e-23	Down
Adam17	2.24352e-14	-0.91524	0.159	0.166	3.93222e-10	Down
Tmod3	9.19656e-34	-0.915349	0.32	0.335	1.61188e-29	Down
Pfkp	8.83844e-17	-0.950448	0.181	0.187	1.54911e-12	Down
Ifitm1	3.84359e-40	-0.978674	0.87	0.874	6.73665e-36	Down
Igfbp6	1.80678e-11	-0.984891	0.162	0.165	3.16674e-07	Down
Id2	5.19621e-14	-1.03449	0.238	0.259	9.10739e-10	Down
Nfil3	2.73154e-27	-1.05574	0.276	0.31	4.78757e-23	Down
Hbb-bs	1.01733e-69	-1.10213	0.738	0.786	1.78308e-65	Down
Vps37b	4.52671e-25	-1.10624	0.256	0.276	7.93397e-21	Down
Hbb-bt	2.88969e-25	-1.1197	0.252	0.295	5.06476e-21	Down
Gm48302	3.55169e-11	-1.15073	0.095	0.109	6.22505e-07	Down
Klra17	2.31047e-26	-1.15656	0.235	0.272	4.04956e-22	Down
Tgm2	1.81281e-32	-1.16401	0.351	0.423	3.17731e-28	Down
Rnf125	2.05857e-08	-1.222	0.093	0.131	0.000360806	Down
Cdkn1a	3.16662e-07	-1.3781	0.09	0.141	0.00555013	Down
Dusp16	4.84114e-25	-1.39068	0.188	0.254	8.48507e-21	Down
Hba-a2	1.27536e-38	-1.39779	0.39	0.518	2.23532e-34	Down
Cd14	3.7559e-76	-1.41548	0.68	0.759	6.58296e-72	Down
1700017B05Rik	2.46299e-11	-1.42687	0.079	0.119	4.31689e-07	Down
Hbegf	6.91737e-27	-4.20021	0.011	0.141	1.21241e-22	Down

## Sheet: Neu-4
	p_val	avg_log2FC	pct.1	pct.2	p_val_adj	change
Plekhn1	2.76951e-19	2.15397	0.11	0.025	4.85412e-15	Up
AW011738	1.60348e-34	1.7292	0.254	0.08	2.81042e-30	Up
Edem2	2.29253e-27	1.49422	0.206	0.068	4.01812e-23	Up
Rnase6	1.90886e-20	1.49051	0.198	0.075	3.34566e-16	Up
Ifit3	3.30181e-09	1.43876	0.107	0.045	5.78709e-05	Up
Slfn5	2.59293e-22	1.27425	0.31	0.154	4.54463e-18	Up
Jun	5.74754e-25	1.25653	0.368	0.194	1.00737e-20	Up
Egr2	3.80699e-16	1.17779	0.149	0.059	6.67251e-12	Up
Tmem140	3.24342e-12	1.15871	0.148	0.065	5.68474e-08	Up
Pmaip1	2.22795e-16	1.14649	0.189	0.081	3.90493e-12	Up
Nhlrc2	5.94007e-13	1.12794	0.122	0.048	1.04112e-08	Up
Rhob	2.75875e-37	1.10988	0.535	0.294	4.83526e-33	Up
Sirpb1a	2.04859e-11	1.09652	0.105	0.043	3.59057e-07	Up
Clic4	7.71746e-10	1.06496	0.105	0.044	1.35264e-05	Up
Egr1	5.26233e-99	1.05997	0.961	0.828	9.22328e-95	Up
Ccrl2	6.2514e-23	1.00947	0.438	0.259	1.09568e-18	Up
Hk2	8.83059e-13	0.995692	0.108	0.043	1.54774e-08	Up
9930111J21Rik2	4.07582e-17	0.928019	0.278	0.145	7.14369e-13	Up
Pptc7	1.00291e-09	0.923347	0.106	0.048	1.7578e-05	Up
Dynll1	3.74798e-14	0.903257	0.318	0.189	6.56908e-10	Up
S100a10	2.32562e-12	0.892099	0.2	0.104	4.07612e-08	Up
Hacd2	3.97669e-13	0.883687	0.158	0.076	6.96994e-09	Up
Zfp740	3.49811e-15	0.871382	0.189	0.091	6.13113e-11	Up
Atp6v1h	3.31763e-07	0.847328	0.121	0.064	0.00581482	Up
Elp1	3.30758e-28	0.835681	0.44	0.239	5.7972e-24	Up
Taf7	4.12347e-32	0.832214	0.662	0.456	7.22721e-28	Up
Xrn2	4.6475e-09	0.810708	0.123	0.061	8.14567e-05	Up
Plin2	6.36467e-12	0.804787	0.297	0.18	1.11554e-07	Up
Csf1	3.68801e-09	0.792967	0.289	0.187	6.46398e-05	Up
Clec2d	3.00526e-10	0.786108	0.163	0.086	5.26732e-06	Up
Fos	3.91429e-106	0.763182	0.997	0.987	6.86058e-102	Up
Rap1gap2	1.29941e-10	0.760874	0.173	0.093	2.27748e-06	Up
Atf3	3.52222e-20	0.750713	0.591	0.433	6.1734e-16	Up
Eif4a3	2.63527e-07	0.742639	0.105	0.056	0.00461883	Up
Rmnd5a	7.48456e-09	0.74011	0.129	0.068	0.000131182	Up
Ndfip2	4.3565e-11	0.738374	0.16	0.086	7.63563e-07	Up
Trim56	7.83667e-10	0.732059	0.16	0.087	1.37353e-05	Up
Zfp36	1.14506e-83	0.731708	0.988	0.953	2.00695e-79	Up
Mthfsl	3.465e-12	0.726335	0.252	0.146	6.07311e-08	Up
Epsti1	3.45038e-14	0.715522	0.232	0.128	6.04748e-10	Up
Peli1	1.05711e-16	0.706123	0.3	0.169	1.8528e-12	Up
Snu13	2.82734e-09	0.701616	0.212	0.125	4.95547e-05	Up
Dtx3l	1.62606e-08	0.698754	0.131	0.071	0.000284999	Up
Zfp217	9.78299e-07	0.697287	0.129	0.073	0.0171467	Up
Zfp706	1.04177e-09	0.696328	0.171	0.096	1.82592e-05	Up
Pithd1	2.73364e-12	0.694234	0.184	0.101	4.79125e-08	Up
Map3k8	3.01317e-07	0.691689	0.118	0.065	0.00528118	Up
Nod1	1.13812e-06	0.671557	0.113	0.065	0.0199479	Up
Lamtor5	8.89364e-07	0.663317	0.163	0.099	0.0155879	Up
Alcam	1.47339e-09	0.662436	0.231	0.14	2.58241e-05	Up
Rbm7	8.23581e-12	0.661803	0.201	0.115	1.44349e-07	Up
Ltb	3.74732e-24	0.655477	0.68	0.497	6.56792e-20	Up
Bloc1s2	1.72662e-14	0.652675	0.291	0.172	3.02624e-10	Up
Pdcd2l	3.02278e-09	0.652339	0.116	0.061	5.29802e-05	Up
Parp8	2.91257e-11	0.649827	0.186	0.105	5.10485e-07	Up
Epc1	3.10268e-09	0.646612	0.151	0.086	5.43807e-05	Up
Ifngr2	6.14544e-20	0.644464	0.412	0.25	1.07711e-15	Up
Trf	4.87612e-09	0.642001	0.223	0.137	8.54638e-05	Up
Mier3	5.54082e-09	0.638592	0.178	0.105	9.7114e-05	Up
Mrpl34	2.24265e-09	0.632367	0.143	0.081	3.9307e-05	Up
Lsm12	2.18729e-10	0.627777	0.271	0.17	3.83366e-06	Up
Itpripl2	3.67851e-07	0.621557	0.143	0.085	0.00644732	Up
Vps36	8.09163e-10	0.615881	0.189	0.11	1.41822e-05	Up
Gm34589	2.53419e-07	0.615203	0.206	0.131	0.00444168	Up
Smc1a	2.89807e-09	0.614543	0.144	0.08	5.07945e-05	Up
Rbm33	2.89458e-10	0.614325	0.155	0.089	5.07333e-06	Up
Nsd1	4.3196e-12	0.609963	0.24	0.144	7.57096e-08	Up
Slfn1	8.07943e-40	0.608968	0.895	0.769	1.41608e-35	Up
Plgrkt	1.06811e-09	0.60373	0.164	0.095	1.87208e-05	Up
Kat6a	3.62203e-13	0.603607	0.261	0.157	6.34834e-09	Up
Rsad2	1.88918e-09	0.601474	0.366	0.254	3.31116e-05	Up
Rmnd5b	6.61872e-09	0.601116	0.119	0.068	0.000116006	Up
Gm26740	1.71946e-25	0.599235	0.668	0.466	3.01369e-21	Up
Dusp5	5.23501e-07	0.595068	0.364	0.271	0.00917541	Up
Stx17	6.8871e-12	0.592988	0.172	0.096	1.2071e-07	Up
Tnfaip8l2	7.4696e-12	0.592855	0.348	0.227	1.3092e-07	Up
Rnf113a2	2.44462e-07	0.592701	0.128	0.076	0.00428468	Up
Psma4	6.46335e-10	0.592192	0.134	0.075	1.13283e-05	Up
Naa60	5.95216e-09	0.591072	0.134	0.076	0.000104324	Up
F630028O10Rik	2.77649e-18	0.587609	0.614	0.443	4.86635e-14	Up
Slfn2	1.26246e-42	0.586953	0.916	0.763	2.21272e-38	Up
Tbc1d1	1.22825e-07	0.583615	0.115	0.066	0.00215276	Up
Ier5	1.84518e-42	0.582634	0.934	0.824	3.23405e-38	Up
Eif2ak3	2.02278e-10	0.581209	0.136	0.076	3.54532e-06	Up
Gm5150	1.01269e-15	0.578502	0.588	0.434	1.77494e-11	Up
Ndst1	1.04352e-15	0.577951	0.357	0.222	1.82898e-11	Up
Btg2	5.73034e-51	0.57773	0.979	0.97	1.00436e-46	Up
Fam111a	2.11693e-20	0.577146	0.563	0.382	3.71035e-16	Up
Mia2	3.07826e-17	0.576131	0.464	0.305	5.39526e-13	Up
Gm39321	2.16226e-10	0.574646	0.261	0.165	3.7898e-06	Up
Cnpy3	5.17997e-07	0.56941	0.108	0.063	0.00907894	Up
Klf6	2.84637e-30	0.567908	0.895	0.786	4.98883e-26	Up
Yaf2	3.13467e-09	0.565677	0.167	0.1	5.49413e-05	Up
Slco3a1	1.45981e-06	0.565529	0.137	0.083	0.0255861	Up
Psmd11	7.05456e-07	0.564039	0.105	0.061	0.0123645	Up
Tmx4	7.56492e-07	0.563472	0.178	0.111	0.013259	Up
1600010M07Rik	9.0731e-16	0.563427	0.483	0.328	1.59024e-11	Up
Hnmt	9.85743e-08	0.562067	0.171	0.106	0.00172771	Up
Drap1	2.20259e-06	0.559084	0.239	0.163	0.0386049	Up
Gm16556	2.46133e-17	0.557976	0.466	0.306	4.31398e-13	Up
Tsc22d1	3.75262e-09	0.557382	0.23	0.145	6.57722e-05	Up
Anp32b	1.77036e-07	0.556847	0.117	0.069	0.00310292	Up
St3gal4	1.83267e-12	0.556577	0.366	0.241	3.21213e-08	Up
Sap30	7.62154e-12	0.555882	0.197	0.117	1.33583e-07	Up
Glrx2	1.28118e-06	0.555417	0.12	0.071	0.0224552	Up
Tspan13	1.04218e-28	0.555193	0.728	0.519	1.82662e-24	Up
Mettl9	2.03768e-17	0.555145	0.379	0.237	3.57144e-13	Up
Tmem14c	6.15599e-15	0.550465	0.428	0.283	1.07896e-10	Up
Aamp	6.00386e-07	0.547759	0.139	0.085	0.010523	Up
Lfng	3.01768e-12	0.542462	0.175	0.102	5.28908e-08	Up
Klhdc2	2.50372e-09	0.542277	0.177	0.107	4.38826e-05	Up
Atp5a1	8.81974e-07	0.540265	0.183	0.118	0.0154584	Up
Mien1	1.67224e-10	0.536399	0.227	0.143	2.93093e-06	Up
AC149090.1	1.78271e-07	0.536387	0.123	0.073	0.00312455	Up
Ier2	1.41352e-45	0.534721	0.975	0.945	2.47748e-41	Up
Stat1	1.23218e-10	0.533652	0.295	0.19	2.15964e-06	Up
Bin1	2.07592e-06	0.533482	0.119	0.073	0.0363846	Up
Unc93b1	1.10247e-13	0.532865	0.439	0.298	1.9323e-09	Up
Rab5a	1.97851e-09	0.532575	0.258	0.168	3.46773e-05	Up
Gid8	1.86801e-06	0.531814	0.11	0.066	0.0327406	Up
Myl9	6.22328e-07	0.531127	0.168	0.107	0.0109075	Up
Vamp5	5.94611e-09	0.531048	0.281	0.185	0.000104217	Up
Ndrg1	4.9001e-12	0.530718	0.227	0.137	8.5884e-08	Up
Pik3cg	3.6433e-13	0.528804	0.288	0.18	6.38561e-09	Up
Trip11	1.22339e-10	0.526909	0.236	0.147	2.14424e-06	Up
Tnrc6a	3.14942e-08	0.525732	0.227	0.148	0.000551999	Up
Prorsd1	7.63355e-10	0.525285	0.187	0.113	1.33793e-05	Up
Zfx	2.93851e-09	0.51991	0.104	0.057	5.15033e-05	Up
Cap1	2.92245e-30	0.519531	0.833	0.655	5.12217e-26	Up
Macf1	3.89963e-07	0.518484	0.187	0.122	0.00683488	Up
Stk26	2.59455e-07	0.517852	0.124	0.075	0.00454746	Up
Ubxn7	2.74748e-08	0.516763	0.114	0.066	0.000481551	Up
Micos13	4.91296e-08	0.514701	0.158	0.098	0.000861094	Up
Map1lc3a	2.71775e-08	0.514026	0.146	0.088	0.000476339	Up
Cst3	3.58765e-37	0.512852	0.934	0.831	6.28808e-33	Up
Elf2	2.316e-06	0.511777	0.173	0.113	0.0405926	Up
Dctn4	1.16329e-06	0.511399	0.22	0.148	0.020389	Up
Ppp1r10	3.46274e-07	0.510927	0.264	0.18	0.00606915	Up
Btbd10	6.58049e-10	0.5072	0.191	0.119	1.15336e-05	Up
Parp14	1.74813e-07	0.506234	0.129	0.08	0.00306394	Up
Ctla2b	2.83711e-08	0.505923	0.203	0.13	0.00049726	Up
Rtp4	9.92952e-14	0.505239	0.587	0.439	1.74035e-09	Up
Nfic	3.59805e-07	0.50489	0.231	0.155	0.0063063	Up
Capg	3.55663e-08	-0.509035	0.151	0.172	0.000623371	Down
Basp1	1.73132e-11	-0.528343	0.384	0.457	3.03449e-07	Down
Il1r2	3.0785e-24	-0.528368	0.705	0.753	5.39569e-20	Down
Itpkb	1.09591e-07	-0.544076	0.164	0.204	0.00192081	Down
Slc25a33	2.75047e-10	-0.545187	0.136	0.155	4.82075e-06	Down
Lcn2	2.02275e-21	-0.550232	0.775	0.855	3.54528e-17	Down
Ifitm2	1.94864e-56	-0.561126	0.984	0.989	3.41539e-52	Down
Klhdc4	7.19696e-07	-0.565903	0.103	0.12	0.0126141	Down
Pofut2	4.8669e-12	-0.569281	0.197	0.229	8.53022e-08	Down
Usp38	1.53796e-07	-0.573635	0.13	0.159	0.00269558	Down
Cdkn2d	2.36492e-18	-0.575211	0.511	0.613	4.145e-14	Down
Cyb5r4	1.03108e-13	-0.576359	0.257	0.315	1.80717e-09	Down
Il10ra	1.64459e-08	-0.577242	0.152	0.184	0.000288248	Down
Cxcl2	1.52782e-19	-0.581501	0.767	0.85	2.67781e-15	Down
Stx11	2.70859e-18	-0.588156	0.388	0.464	4.74734e-14	Down
Dennd4a	1.88055e-32	-0.605906	0.748	0.841	3.29603e-28	Down
Coq10b	2.75908e-14	-0.61615	0.273	0.341	4.83583e-10	Down
Ell2	6.82841e-09	-0.634934	0.158	0.197	0.000119682	Down
Slc2a1	7.40579e-11	-0.639278	0.182	0.229	1.29801e-06	Down
Sik1	3.28547e-15	-0.653325	0.291	0.374	5.75845e-11	Down
Klra17	1.67491e-13	-0.682624	0.147	0.17	2.93561e-09	Down
Cpne2	2.37683e-11	-0.687112	0.215	0.277	4.16587e-07	Down
Acod1	8.65719e-23	-0.688445	0.552	0.693	1.51735e-18	Down
Hba-a1	1.71815e-18	-0.690504	0.39	0.491	3.0114e-14	Down
Atp1b3	3.08433e-08	-0.698873	0.141	0.198	0.000540591	Down
Atp11a	9.16999e-08	-0.721702	0.101	0.134	0.00160722	Down
Acpp	6.5854e-07	-0.726936	0.081	0.1	0.0115422	Down
Hba-a2	5.78032e-15	-0.738181	0.329	0.435	1.01312e-10	Down
Ifitm6	2.17087e-22	-0.739639	0.458	0.556	3.80488e-18	Down
Pde4b	6.59636e-29	-0.747478	0.504	0.652	1.15614e-24	Down
Vps37b	1.92081e-09	-0.78692	0.139	0.204	3.36661e-05	Down
Bhlhe40	2.34486e-06	-0.798431	0.072	0.1	0.0410983	Down
Hbb-bs	5.01545e-44	-0.804174	0.59	0.758	8.79057e-40	Down
Per1	4.31938e-23	-0.809095	0.302	0.42	7.57058e-19	Down
Rpl29	2.11011e-22	-0.812223	0.284	0.382	3.69838e-18	Down
Wfdc17	2.01191e-32	-0.869514	0.693	0.83	3.52628e-28	Down
Rdh12	6.58633e-26	-0.877451	0.356	0.474	1.15439e-21	Down
Tgm2	9.80512e-13	-0.951368	0.146	0.227	1.71854e-08	Down
Nfil3	4.28166e-18	-0.985317	0.184	0.263	7.50447e-14	Down
Flot2	1.35716e-07	-0.990156	0.062	0.105	0.00237869	Down
Gpr132	2.93455e-07	-1.03914	0.057	0.104	0.00514339	Down
Dgat1	9.68742e-35	-1.05732	0.29	0.393	1.69791e-30	Down
Rhov	1.21433e-12	-1.06598	0.111	0.194	2.12836e-08	Down
Tmod3	1.96018e-17	-1.1165	0.132	0.222	3.43562e-13	Down
Dusp16	3.00242e-09	-1.14244	0.075	0.13	5.26235e-05	Down
Ifitm1	8.27527e-54	-1.20881	0.692	0.836	1.45041e-49	Down
Rnf125	1.63393e-07	-1.20935	0.05	0.103	0.0028638	Down
Cdkn1a	4.75136e-11	-1.55789	0.045	0.11	8.32771e-07	Down
Cd14	1.40392e-116	-1.83271	0.46	0.726	2.46065e-112	Down
Hbegf	1.52954e-53	-6.44599	0.003	0.145	2.68083e-49	Down

## Sheet: Neu-5
	p_val	avg_log2FC	pct.1	pct.2	p_val_adj	change
Cmpk2	6.26771e-08	2.19849	0.151	0.034	0.00109854	Up
Edem2	3.33346e-08	1.31773	0.163	0.05	0.000584255	Up
Elp1	9.17639e-12	1.14269	0.355	0.147	1.60835e-07	Up
Yipf4	8.77348e-07	1.0459	0.136	0.05	0.0153773	Up
Tnfsf14	2.76923e-06	0.986899	0.17	0.071	0.0485362	Up
Rhob	6.52542e-11	0.97915	0.463	0.239	1.14371e-06	Up
Trim12a	1.18219e-09	0.943391	0.428	0.223	2.07202e-05	Up
Tkt	2.08551e-06	0.931095	0.259	0.126	0.0365527	Up
Irf9	2.0169e-09	0.921468	0.242	0.101	3.53502e-05	Up
Hnrnpul1	1.39539e-10	0.887329	0.196	0.076	2.4457e-06	Up
Arhgef1	4.94318e-08	0.847394	0.194	0.084	0.000866391	Up
Klra2	1.75873e-06	0.844261	0.154	0.067	0.0308253	Up
Stat1	1.44941e-11	0.823527	0.354	0.155	2.54039e-07	Up
Slc35a5	1.76751e-07	0.811734	0.205	0.092	0.00309791	Up
Plp2	1.15522e-10	0.801991	0.405	0.206	2.02475e-06	Up
Trim12c	4.92386e-11	0.796714	0.389	0.193	8.63005e-07	Up
Fos	6.60045e-32	0.792536	0.99	0.95	1.15686e-27	Up
Kif3b	1.7225e-06	0.783744	0.11	0.046	0.0301903	Up
Zfp36	4.28627e-31	0.777284	0.991	0.945	7.51255e-27	Up
Gm13822	4.34045e-07	0.775775	0.166	0.067	0.00760751	Up
Bid	1.25089e-06	0.765203	0.17	0.076	0.0219243	Up
Cebpg	8.68977e-08	0.739676	0.124	0.046	0.00152306	Up
AW011738	4.28578e-09	0.727177	0.327	0.164	7.51168e-05	Up
Notch2	1.70659e-07	0.705236	0.212	0.105	0.00299113	Up
Ccrl2	1.19263e-08	0.686908	0.594	0.391	0.000209032	Up
H2-T23	3.89404e-12	0.68487	0.524	0.294	6.82509e-08	Up
Dhrs7	1.92538e-13	0.680685	0.537	0.294	3.37461e-09	Up
Eif4ebp1	3.6484e-08	0.679389	0.447	0.265	0.000639454	Up
Rsrp1	1.0221e-08	0.665123	0.426	0.244	0.000179144	Up
0610030E20Rik	5.05575e-07	0.653356	0.117	0.05	0.00886121	Up
Usp34	9.58408e-08	0.652458	0.146	0.063	0.0016798	Up
Gm16556	7.88565e-08	0.643536	0.275	0.139	0.00138212	Up
Sash3	5.68309e-07	0.630206	0.133	0.063	0.00996076	Up
Prr14	2.80204e-06	0.624755	0.134	0.067	0.0491113	Up
Rara	3.91946e-08	0.624587	0.441	0.265	0.000686963	Up
Ifngr2	5.4966e-08	0.621549	0.316	0.172	0.000963389	Up
B9d2	2.91746e-08	0.619261	0.255	0.13	0.000511343	Up
Taf7	7.35274e-15	0.61094	0.618	0.357	1.28872e-10	Up
Ube2q1	2.82149e-07	0.610611	0.165	0.076	0.00494523	Up
Stag2	1.11199e-07	0.602592	0.223	0.113	0.00194899	Up
Klf2	1.96123e-12	0.598375	0.958	0.891	3.43745e-08	Up
Rnf34	1.22726e-07	0.592747	0.139	0.067	0.00215101	Up
Pag1	9.0652e-08	0.591683	0.339	0.193	0.00158886	Up
Ldha	1.04243e-07	0.591599	0.289	0.16	0.00182707	Up
Pfkfb4	1.48795e-06	0.579326	0.273	0.155	0.0260792	Up
Arap1	1.48972e-06	0.578648	0.201	0.109	0.0261103	Up
Klf13	2.12295e-06	0.577533	0.352	0.21	0.0372089	Up
Wfdc21	3.14596e-07	0.566553	0.427	0.261	0.00551392	Up
Sqor	2.78893e-06	0.565511	0.11	0.055	0.0488816	Up
Slfn2	2.42911e-19	0.558027	0.883	0.639	4.25749e-15	Up
Chst15	1.45148e-06	0.553965	0.142	0.071	0.0254401	Up
Rab5if	3.0255e-07	0.552338	0.488	0.315	0.00530279	Up
Med8	1.71905e-06	0.552064	0.102	0.05	0.0301297	Up
Rtp4	2.65801e-07	0.550968	0.583	0.399	0.00465869	Up
Mettl9	1.35953e-07	0.550293	0.323	0.181	0.00238285	Up
Jaml	1.02186e-11	0.549007	0.606	0.374	1.79102e-07	Up
Bcl6	8.08145e-08	0.5479	0.203	0.105	0.00141644	Up
Oasl2	7.24534e-09	0.547832	0.547	0.349	0.000126989	Up
Gm5150	3.14508e-08	0.545599	0.558	0.366	0.000551238	Up
Rbbp4	5.63604e-09	0.536695	0.113	0.05	9.87829e-05	Up
Dennd3	9.59858e-10	0.535616	0.132	0.059	1.68234e-05	Up
Limd2	4.28724e-08	0.528222	0.422	0.256	0.000751424	Up
Il1rap	1.90588e-07	0.522158	0.249	0.134	0.00334044	Up
Mia2	9.24055e-08	0.522034	0.34	0.197	0.00161959	Up
Csnk1e	1.44372e-06	0.521673	0.322	0.193	0.025304	Up
Retnlg	2.53233e-14	0.521585	0.918	0.744	4.43842e-10	Up
Socs3	8.54154e-08	0.520115	0.466	0.294	0.00149708	Up
Ugp2	6.18037e-07	0.512117	0.261	0.151	0.0108323	Up
Zfp652	1.05948e-06	0.502824	0.164	0.088	0.0185694	Up
H13	7.45974e-09	-0.500044	0.158	0.164	0.000130747	Down
Mfsd6	6.52027e-08	-0.501698	0.227	0.235	0.00114281	Down
Mapre1	3.94504e-12	-0.502528	0.268	0.261	6.91447e-08	Down
Mrpl43	5.48068e-11	-0.510528	0.159	0.16	9.60599e-07	Down
Psma3	9.61446e-13	-0.511346	0.233	0.231	1.68513e-08	Down
Ppia	8.18586e-09	-0.511429	0.297	0.315	0.000143473	Down
Rpl22	1.57467e-10	-0.511812	0.32	0.324	2.75992e-06	Down
Fth1	2.45335e-18	-0.516019	1	1	4.29998e-14	Down
Ptma	1.57471e-06	-0.517597	0.331	0.361	0.0275999	Down
mt-Co3	2.13404e-12	-0.540143	0.56	0.563	3.74034e-08	Down
Runx1	1.51708e-08	-0.5423	0.139	0.126	0.000265899	Down
A530064D06Rik	2.3646e-08	-0.54268	0.138	0.147	0.000414443	Down
Il15	2.0721e-14	-0.543505	0.177	0.16	3.63177e-10	Down
Itpkb	1.44042e-07	-0.548751	0.156	0.16	0.00252462	Down
Myo9b	5.28891e-10	-0.550589	0.202	0.21	9.26988e-06	Down
Chd7	6.35115e-09	-0.556997	0.263	0.277	0.000111317	Down
Cdv3	1.24701e-06	-0.559477	0.118	0.113	0.0218564	Down
Eef1d	1.62332e-07	-0.564404	0.113	0.122	0.00284519	Down
Mat2b	5.94543e-07	-0.565155	0.119	0.13	0.0104206	Down
Gm10076	2.0735e-12	-0.57637	0.311	0.336	3.63423e-08	Down
mt-Nd4	1.38444e-08	-0.587568	0.293	0.324	0.000242651	Down
Xbp1	1.32631e-07	-0.59143	0.189	0.206	0.00232462	Down
Rps18	2.50187e-07	-0.591669	0.303	0.353	0.00438502	Down
Pnpla8	6.79553e-10	-0.597449	0.139	0.143	1.19105e-05	Down
Klf10	4.59677e-09	-0.599665	0.152	0.147	8.05676e-05	Down
Dhx40	2.40915e-06	-0.600236	0.198	0.218	0.0422251	Down
Cd63	3.53092e-09	-0.604985	0.286	0.311	6.18864e-05	Down
Atp6v1a	5.24511e-07	-0.609845	0.137	0.147	0.0091931	Down
Mkln1	1.87373e-11	-0.618942	0.145	0.143	3.28409e-07	Down
Plekhj1	1.84917e-06	-0.623662	0.137	0.168	0.0324103	Down
Coq10b	2.95843e-09	-0.625699	0.221	0.248	5.18525e-05	Down
Il10ra	4.71738e-08	-0.628035	0.143	0.164	0.000826815	Down
mt-Cytb	1.30816e-08	-0.62896	0.301	0.349	0.000229281	Down
Cpeb2	9.94468e-14	-0.629079	0.183	0.176	1.743e-09	Down
Kcmf1	8.66987e-09	-0.62964	0.118	0.13	0.000151957	Down
Brd2	3.73315e-10	-0.635938	0.201	0.223	6.5431e-06	Down
Rpl26	5.74447e-16	-0.643767	0.602	0.668	1.00683e-11	Down
Dcaf8	2.30384e-07	-0.670776	0.097	0.113	0.00403794	Down
Med30	1.69924e-09	-0.671522	0.107	0.105	2.97825e-05	Down
Hba-a2	1.10017e-06	-0.677663	0.255	0.307	0.0192827	Down
Tet2	3.15766e-11	-0.678941	0.254	0.29	5.53444e-07	Down
Irf2bp2	1.86432e-06	-0.684462	0.163	0.202	0.0326759	Down
Mafk	4.50894e-07	-0.690708	0.106	0.122	0.00790281	Down
Per1	2.67161e-13	-0.697742	0.323	0.374	4.68254e-09	Down
Hif1a	5.54478e-09	-0.701725	0.215	0.252	9.71833e-05	Down
Idnk	1.89387e-06	-0.701888	0.084	0.101	0.0331939	Down
Aurkaip1	1.83249e-23	-0.70739	0.22	0.227	3.21181e-19	Down
Tmod3	3.99493e-07	-0.709877	0.143	0.176	0.00700192	Down
Cxcl2	3.33949e-07	-0.717998	0.648	0.706	0.00585313	Down
Zc3hav1	7.68683e-09	-0.72027	0.192	0.231	0.000134727	Down
Dgat2	1.0531e-06	-0.733524	0.087	0.101	0.0184576	Down
Cpne2	8.62972e-07	-0.745429	0.099	0.113	0.0151253	Down
Supt5	3.81719e-07	-0.767549	0.097	0.126	0.00669039	Down
Wnk1	1.46547e-08	-0.772333	0.24	0.294	0.000256853	Down
Pde4b	7.46204e-12	-0.773672	0.422	0.546	1.30787e-07	Down
Ssb	4.19894e-08	-0.784581	0.108	0.126	0.000735947	Down
Rabgef1	6.29509e-09	-0.785687	0.159	0.197	0.000110334	Down
Rassf2	7.48984e-13	-0.793593	0.118	0.143	1.31274e-08	Down
Ifitm1	6.09531e-12	-0.794069	0.696	0.807	1.06833e-07	Down
Hexim1	2.01209e-18	-0.800091	0.157	0.172	3.52659e-14	Down
Klf7	2.63311e-07	-0.802405	0.204	0.273	0.00461505	Down
Coro1c	1.83243e-10	-0.802466	0.102	0.113	3.21169e-06	Down
Plaur	7.45228e-11	-0.814185	0.334	0.437	1.30616e-06	Down
Trim8	2.56108e-06	-0.815521	0.108	0.147	0.044888	Down
Dennd4a	7.93559e-27	-0.816813	0.724	0.803	1.39087e-22	Down
Med31	4.06451e-07	-0.821699	0.153	0.202	0.00712386	Down
Rps20	9.57683e-13	-0.821849	0.269	0.319	1.67853e-08	Down
Tpp2	1.74161e-07	-0.828091	0.089	0.109	0.00305251	Down
Hba-a1	2.25203e-09	-0.830195	0.313	0.437	3.94713e-05	Down
Atxn10	1.13478e-07	-0.835198	0.088	0.109	0.00198893	Down
Rplp1	4.28948e-27	-0.837995	0.632	0.731	7.51817e-23	Down
Ppp1r15b	2.65981e-07	-0.845696	0.101	0.134	0.00466185	Down
Dgat1	1.13587e-08	-0.854748	0.149	0.193	0.000199084	Down
Hbb-bs	1.90754e-20	-0.868274	0.489	0.571	3.34334e-16	Down
Rpl29	1.17723e-14	-0.891422	0.289	0.399	2.06334e-10	Down
Gpr35	1.15265e-11	-0.972795	0.184	0.252	2.02024e-07	Down
Atp1b3	2.13414e-10	-0.986449	0.096	0.13	3.7405e-06	Down
Cd14	9.85348e-11	-0.993786	0.368	0.471	1.72702e-06	Down
Klra17	2.97334e-09	-0.995592	0.086	0.113	5.21137e-05	Down
Il1r2	1.16142e-28	-1.00037	0.643	0.739	2.03562e-24	Down
Hbb-bt	6.81979e-10	-1.01541	0.131	0.189	1.1953e-05	Down
Usp48	3.60235e-08	-1.1375	0.065	0.105	0.000631384	Down
S100a4	2.6107e-07	-1.18053	0.072	0.122	0.00457578	Down
Irak1	3.53566e-08	-1.21108	0.066	0.105	0.000619695	Down
Vps37b	4.4138e-11	-1.25279	0.12	0.197	7.73607e-07	Down
Ell2	1.72922e-08	-1.27269	0.077	0.13	0.000303081	Down
Med21	1.04037e-10	-1.54865	0.107	0.197	1.82346e-06	Down
Tgm2	5.47198e-21	-1.58117	0.19	0.366	9.59074e-17	Down

## Sheet: Neu-6
	p_val	avg_log2FC	pct.1	pct.2	p_val_adj	change
Ifit3	2.79464e-07	3.31549	0.125	0.016	0.00489817	Up
Edem2	1.54539e-08	2.16352	0.18	0.036	0.00027086	Up
Slfn5	1.16553e-07	1.81907	0.274	0.115	0.00204283	Up
Jun	1.33481e-09	1.7971	0.295	0.099	2.33952e-05	Up
AW011738	1.46566e-06	1.76408	0.19	0.057	0.0256887	Up
Rsad2	7.31503e-08	1.75706	0.346	0.167	0.00128211	Up
Gm39321	1.24836e-09	1.36765	0.209	0.057	2.188e-05	Up
Elp1	2.99186e-09	1.27706	0.368	0.156	5.24384e-05	Up
Egr1	2.49627e-21	1.04369	0.92	0.734	4.37522e-17	Up
Slfn4	1.62673e-09	1.03663	0.531	0.297	2.85117e-05	Up
Taf7	1.77254e-08	0.941751	0.553	0.339	0.000310672	Up
Arpc4	8.90684e-07	0.820487	0.496	0.302	0.015611	Up
Slfn1	9.39847e-12	0.802915	0.81	0.615	1.64727e-07	Up
Fos	7.13275e-30	0.802057	0.991	0.953	1.25016e-25	Up
Zfp36	1.22804e-20	0.766544	0.98	0.948	2.15239e-16	Up
Ier5	2.03471e-12	0.705297	0.894	0.724	3.56624e-08	Up
Gm26740	1.00877e-07	0.594171	0.507	0.302	0.00176807	Up
Btg2	1.2939e-10	0.58505	0.968	0.922	2.26782e-06	Up
Jaml	2.34126e-06	0.584224	0.748	0.594	0.0410352	Up
Ifitm2	1.15216e-15	-0.540602	0.977	1	2.01938e-11	Down
Il1r2	2.82847e-08	-0.641089	0.608	0.698	0.000495746	Down
Cdkn2d	1.15433e-07	-0.665916	0.493	0.589	0.0020232	Down
Wfdc17	1.45041e-10	-0.805889	0.683	0.833	2.54213e-06	Down
Hbb-bs	1.29502e-14	-0.876695	0.494	0.651	2.26978e-10	Down
Per1	7.01361e-08	-0.960469	0.25	0.38	0.00122928	Down
Ifitm1	1.92279e-16	-0.998401	0.682	0.849	3.37008e-12	Down
Rpl29	2.94386e-11	-1.10815	0.254	0.469	5.1597e-07	Down
Tgm2	2.61835e-08	-1.51967	0.102	0.198	0.000458919	Down
Cd14	3.65483e-25	-1.53052	0.401	0.651	6.40581e-21	Down
Cdkn1a	2.40694e-06	-1.80827	0.043	0.141	0.0421864	Down
